# Supplementary material for: Comprehensive pan‐genome analysis of Lactiplantibacillus plantarum complete genomes
Source: J Appl Microbiol. 2021 Jul 24;132(1):592–604. doi: 10.1111/jam.15199 (PMC9290807; doi:10.1111/jam.15199)
Supplement: Supplementary file 1 — Table S1 [file JAM-132-592-s001.xlsx]

## Sheet: FULL_DATASET
CRISPRCasFinder_results	RGI_ARG_analysis_results	Evanovich et al. 2019	Choi et al. 2018	Inglin et al. 2018	To_exclude	N	ID	GC%	Infraspecific name: Strain	Submitter	Date	GenBank assembly accession	RefSeq assembly accession	RefSeq Exclusion Reason	Biosample	isolation source	Isolation_source_category	collection date	geographic location	Genome coverage	Sequencing technology	Assembly_Method	Total Length	Chromosome_Length	Plasmid 1	Plasmid 2	Plasmid 3	Plasmid 4	Plasmid 5	Plasmid 6	Plasmid 7	Plasmid 8	Plasmid 9	Plasmid 10	Plasmid 11	Plasmid 12	Plasmid 13	Plasmid 14
YES	NA	X	X	X		108	ASM41220v1	44.31	16	University College Cork	2013-06-18	GCA_000412205.1	GCF_000412205.1		SAMN02604115	Isolated from malt production	Food	NA	Ireland	120X	Illumina; 454	Newbler v.	3361015	3044678	7240	8636	27282	37097	40147	50195	51857	74078	13341	6464	NA	NA	NA	NA
YES	NA					17	ASM1058694v1	44.32	202195	University of Alabama at Birmingham	2020-02-14	GCA_010586945.1	GCF_010586945.1		SAMN11618740	NA	NA	NA	Denmark	1060X	PacBio Sequel	FALCON v. 6	3356433	3295668	60765	NA	NA	NA	NA	NA	NA	NA	NA	NA	NA	NA	NA	NA
YES	NA	X				13	ASM200538v2	44.5	10CH	University of Reading	2017-10-10	GCA_002005385.2	GCF_002005385.2		SAMN06311425	Cheese	Food	2016	UK	30X	Illumina HiSeq	SPAdes v. 3.7.0	3311056	3311056	NA	NA	NA	NA	NA	NA	NA	NA	NA	NA	NA	NA	NA	NA
YES	YES					51	ASM402833v1	44.38	12_3	Beijing Technology and Business University	2019-01-17	GCA_004028335.1	GCF_004028335.1		SAMN10720264	Fermented milk	Food	2012	China	150X	PacBio RSII	GS De Novo Assembler v. 2.0	3403608	3213344	47992	36153	35533	32877	20231	8792	8686	NA	NA	NA	NA	NA	NA	NA
YES	NA					73	ASM975984v1	44.53	123-17	FSBSI Institute of Experimental Medicine	2019-12-17	GCA_009759845.1	GCF_009759845.1		SAMN13526508	Human feces (adult)	Human	2017	Russia	9X	Illumina; PacBio	FALCON v. 0.3.0; Celera Assembler v. 8.3	3238595	3191354	31650	8356	5011	2224	NA	NA	NA	NA	NA	NA	NA	NA	NA	NA
NA	NA					118	ASM402831v1	44.53	13_3	Beijing Technology and Business University	2019-01-17	GCA_004028315.1	GCF_004028315.1		SAMN10720276	Tibet kefir	Food	2012	China	145X	PacBio RSII	SOAPdenovo v. 2.0	3273679	2991504	78746	56419	54006	45216	24779	23009	NA	NA	NA	NA	NA	NA	NA	NA
NA	NA	X	X	X		38	ASM127801v1	44.7	5-2	Chinese National Human Genome Center at Shanghai	2015-09-02	GCA_001278015.1	GCF_001278015.1		SAMN02953961	Fermented soybean	Food	2011	China	24X	Roche 454 GS FLX	Newbler v. 2.3	3237652	3237652	NA	NA	NA	NA	NA	NA	NA	NA	NA	NA	NA	NA	NA	NA
YES	NA					105	ASM975982v1	44.39	83-18	FSBSI Institute of Experimental Medicine	2019-12-17	GCA_009759825.1	GCF_009759825.1		SAMN13526687	Human feces (adult)	Human	2017	Russia	264X	Illumina; PacBio	FALCON v. 0.3.0; Celera Assembler v. 8.3	3363821	3081029	67195	62644	44868	41742	41364	12188	8486	4305	NA	NA	NA	NA	NA	NA
YES	NA					11	ASM976274v1	44.38	8P-A3	FSBSI Institute of Experimental Medicine	2019-12-18	GCA_009762745.1	GCF_009762745.1		SAMN13520994	Probiotic preparation "Lactobacterinum"	Other	2009	Russia	432X	Illumina; PacBio	FALCON v. 0.3.0; Celera Assembler v. 8.3	3332776	3323296	9480	NA	NA	NA	NA	NA	NA	NA	NA	NA	NA	NA	NA	NA
YES	NA					122	ASM1297454v1	44.6	AMT74419	Korea Food Research Institute	2020-05-05	GCA_012974545.1	GCF_012974545.1		SAMN14750817	Kimchi (Korean traditional fermented food)	Food	2010	South Korea	171X	PacBio	HGAP v. 2.3.0	3227194	3227194	NA	NA	NA	NA	NA	NA	NA	NA	NA	NA	NA	NA	NA	NA
YES	NA	X				59	ASM274965v1	44.43	ATCC 8014	Huazhong Agricultural University	2017-11-03	GCA_002749655.1	GCF_002749655.1		SAMN07837328	Green olive fermentation	Food	NA	Spain	300X	Illumina MiSeq	ABySS v. 2.0	3309473	3202808	39069	49515	9039	9042	NA	NA	NA	NA	NA	NA	NA	NA	NA	NA
YES	NA					113	ASM359763v1	45.08	ATG-K2	AtoGen Co., Ltd.	2018-09-26	GCA_003597635.1	GCF_003597635.1		SAMN10094318	Kimchi (Korean traditional fermented food)	Food	2016	South Korea	NA	PacBio	SMRT Analysis v. 2.3.0 v. HGAP2	3175098	3034884	61159	40101	38954	NA	NA	NA	NA	NA	NA	NA	NA	NA	NA	NA
YES	NA					57	ASM359759v1	44.5	ATG-K6	AtoGen Co., Ltd.	2018-09-26	GCA_003597595.1	GCF_003597595.1		SAMN10094369	Kimchi (Korean traditional fermented food)	Food	2016	South Korea	NA	PacBio	SMRT Analysis v. 2.3.0 v. HGAP2	3262505	3205672	56833	NA	NA	NA	NA	NA	NA	NA	NA	NA	NA	NA	NA	NA
YES	NA					50	ASM359761v1	44.51	ATG-K8	AtoGen Co., Ltd.	2018-09-26	GCA_003597615.1	GCF_003597615.1		SAMN10094466	Kimchi (Korean traditional fermented food)	Food	2016	South Korea	NA	PacBio	SMRT Analysis v. 2.3.0 v. HGAP2	3275764	3221272	54492	NA	NA	NA	NA	NA	NA	NA	NA	NA	NA	NA	NA	NA
NA	NA					55	ASM335212v1	44.6	b-2	Hebei University of Economics and Business	2018-08-01	GCA_003352125.1	GCF_003352125.1		SAMN08624599	Pickle	Food	2017	China	180X	PacBio	Celera Assembler v. Celera Assembler(16)	3211268	3211268	NA	NA	NA	NA	NA	NA	NA	NA	NA	NA	NA	NA	NA	NA
YES	NA	X	X	X		20	ASM93142v2	44.45	B21	RMIT University	2018-02-06	GCA_000931425.2	GCF_000931425.2		SAMN03278695	Vietnamese fermented sausage (nem chua)	Food	2008	Vietnam	164X	Illumina HiSeq	SOAPdenovo v. 2.04	3310674	3284260	20429	5985	NA	NA	NA	NA	NA	NA	NA	NA	NA	NA	NA	NA
YES	NA	X				5	ASM229018v1	44.25	BDGP2	Lawrence Berkeley National Laboratory	2017-09-12	GCA_002290185.1	GCF_002290185.1		SAMN07593867	Drosophila melanogaster Oregon-R modENCODE	Insect	2015	USA	200X	PacBio	Celera Assembler v. 2015-11-10	3581586	3407160	61448	58689	41234	13055	NA	NA	NA	NA	NA	NA	NA	NA	NA	NA
YES	NA					128	ASM1348780v1	44.34	BK-021	Vegut LAB Inc.	2020-07-23	GCA_013487805.1	GCF_013487805.1		SAMN11650980	Fermented onions	Food	2016	South Korea	205X	PacBio RSII	HGAP v. 3.0	3470030	3351949	74921	43160	NA	NA	NA	NA	NA	NA	NA	NA	NA	NA	NA	NA
NA	NA	X				34	ASM211695v1	44.15	BLS41	KOOKMIN UNIVERSITY	2017-05-02	GCA_002116955.1	GCF_002116955.1		SAMN06016049	Kimchi (Korean traditional fermented food)	Food	2009	South Korea	241X	PacBio	SMRT Analysis v. 2.3.0	3476011	3249216	38995	65066	50244	50319	22171	NA	NA	NA	NA	NA	NA	NA	NA	NA
YES	NA					62	ASM557693v1	44.3	BNH17	KOLMAR BNH CO., LTD	2019-05-22	GCA_005576935.1	GCF_005576935.1		SAMN11650212	Angelica gigas Nakai root surface	Plant	2019	South Korea	3527X	PacBio Sequel; Illumina MiSeq	HGAP v. 4.0; PILON v. 1.22	3380674	3198645	58627	77627	45775	NA	NA	NA	NA	NA	NA	NA	NA	NA	NA	NA
YES	NA	X				103	ASM187412v1	44.42	C410L1	Anhui University	2016-11-10	GCA_001874125.1	GCF_001874125.1		SAMN05966974	Pit mud	Environmental	2015	China	269X	PacBio	HGAP v. 3.0	3392777	3097773	73978	71134	30542	34572	56791	27987	NA	NA	NA	NA	NA	NA	NA	NA
NA	NA					32	ASM1009248v1	44.43	CACC 558	Center for Industrialization of Agricultural and Livestock Microorganisms	2020-02-01	GCA_010092485.1	GCF_010092485.1		SAMN13871866	Canine feces	Animal	2019	South Korea	12X	Illumina MiSeq	HGAP v. 3.0	3348896	3250114	53289	45493	NA	NA	NA	NA	NA	NA	NA	NA	NA	NA	NA	NA
YES	NA	X	X	X		29	ASM161752v2	44.55	CAUH2	China Agricultural University	2018-07-10	GCA_001617525.2	GCF_001617525.2		SAMN04549363	Pickle	Food	2009	China	108X	Illumina	SOAPdenovo v. 2.04	3274606	3254946	2066	6391	11203	NA	NA	NA	NA	NA	NA	NA	NA	NA	NA	NA
YES	NA	X	X	X		89	ASM127231v2	44.43	CGMCC 1.557	Acadamy of Military Medical Sciences	2017-07-05	GCA_001272315.2	GCF_001272315.2		SAMN03976562	NA	NA	2014	China	NA	Sanger dideoxy sequencing; Illumina; PacBio	SMRT Analysis v. 2.3.0; SOAPsnp v. 1.03; SOAPindel v. 2.1; GATK v. 3.6	3273239	3156839	67395	49005	NA	NA	NA	NA	NA	NA	NA	NA	NA	NA	NA	NA
YES	NA	X				68	ASM202484v1	44.54	CLP0611	Korea University	2017-03-10	GCA_002024845.1	GCF_002024845.1		SAMN06240352	Environment	Environmental	1900	NA	322X	PacBio	SMRT Analysis v. 2.3.0	3230754	3197722	33032	NA	NA	NA	NA	NA	NA	NA	NA	NA	NA	NA	NA	NA
YES	NA					123	ASM1315514v1	44.3	CNEI-KCA4	Nnamdi Azikiwe University	2020-05-24	GCA_013155145.1	GCF_013155145.1		SAMN14941080	Fermented Okpei-Onitsha	Food	2018	Nigeria	91X	Illumina MiSeq	SPAdes v. 3.12.0	3327596	3327596	NA	NA	NA	NA	NA	NA	NA	NA	NA	NA	NA	NA	NA	NA
					X		ASM1369430v1		CNEI-KCA5	Nnamdi Azikiwe University/Uzobiogene Genomics	2020-07-26	GCA_013694305.1	n/a	n/a	SAMN15511455	Fermented Okpei-Nsukka	Food	2018	Nigeria	82X	Illumina MiSeq	SPAdes v. 3.12.0	3206342	3206342	NA	NA	NA	NA	NA	NA	NA	NA	NA	NA	NA	NA	NA	NA
YES	NA	X				3	ASM170433v1	44.07	DF	University of Alberta	2016-08-12	GCA_001704335.1	GCF_001704335.1		SAMN04346870	Drosophila melanogaster	Insect	2015	Canada	12X	PacBio	PacBio v. RS II	3697306	3423963	127132	83144	63067	NA	NA	NA	NA	NA	NA	NA	NA	NA	NA	NA
YES	NA	X				10	ASM222017v1	44.5	dm	Boston University	2017-07-17	GCA_002220175.1	GCF_002220175.1		SAMN06855883	Drosophila melanogaster gut	Insect	NA	USA	150X	PacBio	GS De Novo Assembler v. PACBIO denovo	3325676	3325676	NA	NA	NA	NA	NA	NA	NA	NA	NA	NA	NA	NA	NA	NA
YES	NA	X	X	X		60	ASM60410v1	44.67	DOMLa	State Key Laboratory for Infectious Disease Prevention and Control, National Institute for Communicable Disease Control and Prevention, China CDC	2014-03-28	GCA_000604105.1	GCF_000604105.1		SAMN05771125	Probiotic supplement	Dietary suppl	NA	China	NA	NA	NA	3210111	3198796	9253	2062	NA	NA	NA	NA	NA	NA	NA	NA	NA	NA	NA	NA
YES	NA					66	ASM358648v1	44.55	DR7	School of Industrial Technology, Universiti Sains Malaysia	2018-09-21	GCA_003586485.1	GCF_003586485.1		SAMN09721150	Milk	Food	2016	Malaysia	210X	PacBio RSII	HGAP v. 2.3.0	3230619	3197744	32875	NA	NA	NA	NA	NA	NA	NA	NA	NA	NA	NA	NA	NA
YES	NA		X	X		1	ASM364116v1	44.94	DSM 16365	Korea University	2018-10-15	GCA_003641165.1	GCF_003641165.1		SAMN10174878	Fermented cassava roots (fufu)	Food	1992	Nigeria	309X	PacBio	SMRT Analysis v. 2.3.0	3350338	3130445	56374	53470	47110	35993	26946	NA	NA	NA	NA	NA	NA	NA	NA	NA
YES	NA					79	ASM328695v1	44.59	DSR_M2	Korea Food Research Institute	2018-07-03	GCA_003286955.1	GCF_003286955.1		SAMN07280659	Kimchi (Korean traditional fermented food)	Food	2017	South Korea	185X	PacBio	HGAP v. 3.0	3250749	3182556	48564	19629	NA	NA	NA	NA	NA	NA	NA	NA	NA	NA	NA	NA
YES	NA					77	ASM433761v1	44.14	EM	Kyunghee University	2019-03-11	GCA_004337615.1	GCF_004337615.1		SAMN11053536	Kimchi (Korean traditional fermented food)	Food	2015	South Korea	70X	PacBio RSII	HGAP v. 2.0	3649371	3184808	71700	25646	76369	56151	54065	54979	57548	41643	21426	5036	NA	NA	NA	NA
YES	NA					40	ASM399927v1	44.6	FBL-3a	Lanzhou Veterinary Research Institute	2019-01-08	GCA_003999275.1	GCF_003999275.1		SAMN10364449	Beef cattle feces	Animal	2017	China	100X	PacBio Sequel	FALCON v. 0.3.0	3232240	3232240	NA	NA	NA	NA	NA	NA	NA	NA	NA	NA	NA	NA	NA	NA
YES	NA					124	ASM1325696v1	44.53	G1	Londrina State University	2020-06-03	GCA_013256965.1	GCF_013256965.1		SAMN14979736	Wheat germ	Food	2019	Brazil	287X	Illumina MiSeq	CLC Genomics Workbench v. 20	3230201	3191656	32876	5669	NA	NA	NA	NA	NA	NA	NA	NA	NA	NA	NA	NA
YES	NA	X				109	ASM222081v1	44.9	GB-LP1	Seoul national university	2017-07-18	GCA_002220815.1	GCF_002220815.1		SAMN06622701	Fermented food	Food	NA	South Korea	177X	PacBio	HGAP v. 3.0	3040388	3040388	NA	NA	NA	NA	NA	NA	NA	NA	NA	NA	NA	NA	NA	NA
YES	NA					67	ASM314391v1	44.55	HAC01	AtoGen Co., Ltd.	2018-05-20	GCA_003143915.1	GCF_003143915.1		SAMN09087848	Kimchi (Korean traditional fermented food)	Food	2012	South Korea	40X	PacBio	HGAP v. 2.0	3230597	3197727	32870	NA	NA	NA	NA	NA	NA	NA	NA	NA	NA	NA	NA	NA
YES	NA					127	ASM1345833v1	44.26	HC-2	Institute of Oceanology, Chinese Academy of Sciences	2020-07-22	GCA_013458335.1	GCF_013458335.1		SAMN13555603	Chaeturichthys stigmatias	Animal	2014	China	511X	Oxford Nanopore	Flye v. 2.6	3364901	3244416	71784	48701	NA	NA	NA	NA	NA	NA	NA	NA	NA	NA	NA	NA
YES	NA					126	ASM1336771v1	44.4	Heal19	Wageningen University and Research	2020-06-23	GCA_013367715.1	GCF_013367715.1		SAMN14600802	Human GI tract	Human	1994	Sweden	228X	PacBio RS	HGAP v. 3.0	3366732	3265930	75082	25720	NA	NA	NA	NA	NA	NA	NA	NA	NA	NA	NA	NA
YES	NA	X	X	X		107	ASM130264v1	44.33	HFC8	CSIR-Institute of Himalayan Bioresource Technology	2015-09-29	GCA_001302645.1	GCF_001302645.1		SAMN04038608	Human feces	Human	2014	India	210X	PacBio	HGAP v. 3.0	3405709	3067675	84759	56046	49656	46011	41853	29950	11851	8437	5603	3868	NA	NA	NA	NA
YES	NA					36	ASM342835v1	44.5	IDCC3501	Research Laboratories, Ildong Pharmaceutical	2018-08-26	GCA_003428355.1	GCF_003428355.1		SAMN09858434	Kimchi (Korean traditional fermented food)	Food	2018	South Korea	6X	PacBio RSII; Illumina HiSeq	HGAP v. 3.0	3242652	3242652	NA	NA	NA	NA	NA	NA	NA	NA	NA	NA	NA	NA	NA	NA
YES	NA					44	ASM431966v1	44.41	IRG1	Korea Food Research Institute	2019-02-28	GCA_004319665.1	GCF_004319665.1		SAMN08290306	Human feces (infant)	Human	2016	South Korea	129X	PacBio	HGAP v. 3.0	3378627	3224098	70205	55589	12484	9739	6512	NA	NA	NA	NA	NA	NA	NA	NA	NA
YES	NA	X	X	X		24	ASM159609v1	44.5	JBE245	Chonbuk National University	2016-03-22	GCA_001596095.1	GCF_001596095.1		SAMN04517536	Meju, fermented soybean paste	Food	2004	South Korea	333X	PacBio 20K	SMRT Analysis v. 2.3.0	3262611	3262611	NA	NA	NA	NA	NA	NA	NA	NA	NA	NA	NA	NA	NA	NA
NA	NA	X				75	ASM210940v1	44.57	JBE490	Chonbuk National University	2017-04-25	GCA_002109405.1	GCF_002109405.1		SAMN06619691	Nuruk, Korean traditional beverage starter	Food	2014	South Korea	336X	PacBio	SMRT Analysis v. 2.3.0	3196967	3189366	7601	NA	NA	NA	NA	NA	NA	NA	NA	NA	NA	NA	NA	NA
YES	NA	X	X	X		65	ASM2308v1	44.7	JDM1	Shanghai Jiao Tong University School of Medicine	2009-07-17	GCA_000023085.1	GCF_000023085.1		SAMN02603864	Commercial dietary supplements	Dietary suppl	NA	China	19X	Roche 454 GS FLX	NA	3197759	3197759	NA	NA	NA	NA	NA	NA	NA	NA	NA	NA	NA	NA	NA	NA
YES	NA					83	ASM302000v1	44.42	K25	Beijing Technology and Business University (BTBU)	2018-03-27	GCA_003020005.1	GCF_003020005.1		SAMN06560050	Fermented milk	Food	2010	China	155X	PacBio	SMRT Analysis v. 2.3.0	3412154	3175846	14831	42993	47145	60019	61535	9785	NA	NA	NA	NA	NA	NA	NA	NA
YES	NA					12	ASM286877v1	44.5	K259	Handong Global University	2018-01-09	GCA_002868775.1	GCF_002868775.1		SAMN08274873	Kimchi (Korean traditional fermented food)	Food	2017	South Korea	98X	PacBio	GS De Novo Assembler v. 1.6	3373076	3312096	60980	NA	NA	NA	NA	NA	NA	NA	NA	NA	NA	NA	NA	NA
YES	NA					37	ASM369259v1	44.3	KACC 92189	Seoul National University	2018-10-29	GCA_003692595.1	GCF_003692595.1		SAMN07661079	NA	NA	2017	South Korea	325X	PacBio	HGAP v. 3.0	3460294	3241428	65826	74727	55963	22350	NA	NA	NA	NA	NA	NA	NA	NA	NA	NA
YES	NA	X				18	ASM294821v1	44.5	KC28	Handong Global University	2018-02-19	GCA_002948215.1	GCF_002948215.1		SAMN08512091	Kimchi (Korean traditional fermented food)	Food	2016	South Korea	98X	PacBio	GS De Novo Assembler v. 1.6	3291849	3291849	NA	NA	NA	NA	NA	NA	NA	NA	NA	NA	NA	NA	NA	NA
NA	NA					84	ASM286875v1	44.59	KC3	Handong Global University	2018-01-09	GCA_002868755.1	GCF_002868755.1		SAMN08274863	Kimchi (Korean traditional fermented food)	Food	2017	South Korea	95X	PacBio	GS De Novo Assembler v. 1.6	3330006	3174864	71500	27858	55784	NA	NA	NA	NA	NA	NA	NA	NA	NA	NA	NA
NA	NA					56	ASM972058v1	44.39	KCCP11226	Incheon National University	2019-11-30	GCA_009720585.1	GCF_009720585.1		SAMN13255693	Kimchi (Korean traditional fermented food)	Food	2016	South Korea	255X	PacBio RSII	HGAP v. 4.0	3382104	3206264	80744	54114	40982	NA	NA	NA	NA	NA	NA	NA	NA	NA	NA	NA
		X			X	121	ASM202836v1	44.65	KLDS1.0391	Northeast Agriculture University	2017-03-15	GCA_002028365.1	n/a	missing tRNA genes	SAMN06227005	Nuruk, Korean traditional beverage starter	Food	2002	China	253X	Illumina MiSeq; PacBio	Newbler v. 2.8	2910909	2886607	10536	3152	10614	NA	NA	NA	NA	NA	NA	NA	NA	NA	NA	NA
YES	NA	X				4	ASM170431v1	44.08	KP	University of Alberta	2016-08-12	GCA_001704315.1	GCF_001704315.1		SAMN04346869	Drosophila melanogaster	Insect	2015	Canada	12X	PacBio	PacBio v. RS II	3692742	3418468	127346	78406	68522	NA	NA	NA	NA	NA	NA	NA	NA	NA	NA	NA
YES	NA					6	ASM290687v1	44.11	LB1-2	University of Alberta	2018-01-30	GCA_002906875.1	GCF_002906875.1		SAMN08367724	Beehive	Insect	2006	Philippines	260X	PacBio	HGAP v. 3.0	3541869	3359427	117339	56891	8212	NA	NA	NA	NA	NA	NA	NA	NA	NA	NA	NA
YES	NA					69	ASM677050v1	44.47	LLY-606	BGI	2019-07-09	GCA_006770505.1	GCF_006770505.1		SAMN07620857	Human feces (adult)	Human	2014	China	200X	PacBio	Celera Assembler v. canu-1.4	3259255	3194447	64808	NA	NA	NA	NA	NA	NA	NA	NA	NA	NA	NA	NA	NA
YES	NA	X				61	ASM289524v1	44.6	LM1004	Hyun Su Kim	2018-01-22	GCA_002895245.1	GCF_002895245.1		SAMN08348227	Kimchi (Korean traditional fermented food)	Food	2015	South Korea	369X	PacBio	HGAP v. 3.0	3198690	3198690	NA	NA	NA	NA	NA	NA	NA	NA	NA	NA	NA	NA	NA	NA
YES	NA					86	ASM381312v1	44.5	LMT1-48	Medytox	2018-11-21	GCA_003813125.1	GCF_003813125.1		SAMN10417190	Kimchi (Korean traditional fermented food)	Food	2015	South Korea	138X	PacBio RSII	GS De Novo Assembler v. july-2017	3281039	3167967	53517	34427	14538	10590	NA	NA	NA	NA	NA	NA	NA	NA	NA	NA
YES	NA	X				19	ASM210942v1	44.5	LP2	Hubei University of Technology	2017-04-25	GCA_002109425.1	GCF_002109425.1		SAMN06756312	Pickle	Food	2014	China	150X	Illumina HiSeq	SOAPdenovo v. 2.0	3284622	3284622	NA	NA	NA	NA	NA	NA	NA	NA	NA	NA	NA	NA	NA	NA
	NA	X				27	ASM228627v1	44.39	LP3	Korea Food Research Institute	2017-09-05	GCA_002286275.1	GCF_002286275.1		SAMN05631073	Commercial dietary supplements	Dietary suppl	2015	South Korea	97X	PacBio	canu v. 1.3	3329954	3259858	50512	19584	NA	NA	NA	NA	NA	NA	NA	NA	NA	NA	NA	NA
	NA	X				76	ASM220577v2	44.59	LPL-1	China Agricultural University	2017-06-27	GCA_002205775.2	GCF_002205775.2		SAMN07248584	Fermented fish	Food	2015	China	200X	Illumina HiSeq	SOAPdenovo v. 2.04	3200572	3186859	13713	NA	NA	NA	NA	NA	NA	NA	NA	NA	NA	NA	NA	NA
	NA					42	ASM309759v1	44.38	LQ80	Naoko Moriya's shared submissions	2018-05-08	GCA_003097595.1	GCF_003097595.1		SAMN08939683	Pig feed from feed plant	Animal	2002	Japan	450X	PacBio	HGAP v. 3.0	3447624	3230192	92191	58027	30644	16405	10218	6355	3592	NA	NA	NA	NA	NA	NA	NA
	NA					80	ASM1130459v1	44.7	LS/07	Institute of Molecular Biology SAS	2020-03-16	GCA_011304595.1	GCF_011304595.1		SAMN10717828	Mixed culture	NA	2007	Slovakia	134X	IonTorrent; PacBio RSII	SPAdes v. 3.11.1	3182330	3182330	NA	NA	NA	NA	NA	NA	NA	NA	NA	NA	NA	NA	NA	NA
	NA	X				97	ASM171561v1	44.77	LY-78	Heilongjiang Bayi Agricultural University	2016-08-29	GCA_001715615.1	GCF_001715615.1		SAMN04437173	Fermented chinese cabbage	Food	2009	China	300X	PacBio	HGAP v. 3.0	3128783	3119435	9348	NA	NA	NA	NA	NA	NA	NA	NA	NA	NA	NA	NA	NA
	NA	X	X			54	ASM165974v1	44.5	LZ206	Zhejiang Gongshang University	2016-06-08	GCA_001659745.1	GCF_001659745.1		SAMN05177792	Cow Milk – Bos taurus	Food	2011	China	83X	PacBio	HGAP v. 2.3.0	3263715	3212951	6111	33001	11652	NA	NA	NA	NA	NA	NA	NA	NA	NA	NA	NA
	NA	X	X			94	ASM166002v1	44.34	LZ227	Zhejiang Gongshang University	2016-06-08	GCA_001660025.1	GCF_001660025.1		SAMN05162523	Cow Milk – Bos taurus	Food	2011	China	297X	PacBio	HGAP v. 2.3.0	3425292	3131750	74177	52148	35461	93544	38212	NA	NA	NA	NA	NA	NA	NA	NA	NA
	NA	X	X	X		26	ASM148400v1	44.49	LZ95	ZHE JIANG GONG SHANG UNIVERSITY	2016-01-04	GCA_001484005.1	GCF_001484005.1		SAMN03854682	Human feces (infant)	Human	2013	China	160X	PacBio	HGAP v. 2.0	3322458	3261418	48556	12484	NA	NA	NA	NA	NA	NA	NA	NA	NA	NA	NA	NA
	NA	X				39	ASM188018v2	44.22	MF1298	Nofima	2018-08-17	GCA_001880185.2	GCF_001880185.2		SAMN04251328	Fermented sausage	Food	2004	Norway	NA	NA	NA	3576440	3235952	63114	5636	4130	3350	2942	2273	55699	47476	45064	37426	30526	23493	10848	8511
	NA					114	ASM361101v1	44.54	NCIMB 700965	University of California Davis	2018-10-03	GCA_003611015.1	GCF_003611015.1		SAMN07672117	Cheese	Food	1957	New Zealand	310X	PacBio	HGAP v. 2.3.0	3216285	3015495	66439	52109	41818	23484	16940	NA	NA	NA	NA	NA	NA	NA	NA	NA
	NA					115	ASM432874v1	44.54	NCIMB700965.EF.A	University of California Davis	2019-03-06	GCA_004328745.1	GCF_004328745.1		SAMN08432977	NA	NA	2016	USA	310X	PacBio	HGAP v. 2.3.0	3217131	3015457	66437	52995	23484	41818	16940	NA	NA	NA	NA	NA	NA	NA	NA	NA
	NA	X	X			7	ASM167203v1	44.4	NCU116	Nanchang University	2016-06-20	GCA_001672035.1	GCF_001672035.1		SAMN05162259	Pickle	Food	2000	China	1	PacBio	SMRT portal v. 2016-01	3354689	3354689	NA	NA	NA	NA	NA	NA	NA	NA	NA	NA	NA	NA	NA	NA
	NA					96	ASM332539v1	44.61	nF1	Biogenicskorea Co., Ltd.	2018-07-17	GCA_003325395.1	GCF_003325395.1		SAMN09602223	Kimchi (Korean traditional fermented food)	Food	2011	South Korea	311X	PacBio	HGAP v. 2.3.0	3191992	3120761	40759	30472	NA	NA	NA	NA	NA	NA	NA	NA	NA	NA	NA	NA
	NA					95	ASM395288v1	44.61	nF1-FD	Korea Food Research Institute	2018-12-18	GCA_003952885.1	GCF_003952885.1		SAMN08158233	Kimchi (Korean traditional fermented food)	Food	2017	South Korea	164X	PacBio	HGAP v. 4.0	3195678	3122126	42492	31060	NA	NA	NA	NA	NA	NA	NA	NA	NA	NA	NA	NA
	NA	X	X	X		112	ASM39248v2	44.55	P-8	The Key Laboratory of Dairy Biotechnology and Bioengineering, Education Ministry of P. R. China	2015-01-23	GCA_000392485.2	GCF_000392485.3		SAMN02603936	NA	NA	NA	NA	224X	PacBio	Pacific Biosciences SMRT Portal v. unknown	3246630	3035719	45418	49018	39468	37042	16105	8686	15174	NA	NA	NA	NA	NA	NA	NA
	NA					81	ASM677048v1	44.51	pc-26	BGI	2019-07-09	GCA_006770485.1	GCF_006770485.1		SAMN07620858	Human feces (adult)	Human	2014	China	200X	PacBio	Celera Assembler v. canu-1.4	3303360	3181760	61600	60000	NA	NA	NA	NA	NA	NA	NA	NA	NA	NA	NA	NA
	NA	X				8	ASM257683v1	44.35	PC520	Northwest A&F University	2017-10-18	GCA_002576835.1	GCF_002576835.1		SAMN07760023	Pickle	Food	2010	China	349X	PacBio	HGAP v. 2.0	3452904	3342669	56675	53560	NA	NA	NA	NA	NA	NA	NA	NA	NA	NA	NA	NA
	NA					87	ASM307643v1	44.7	plantarum	Beijing Academy of Agriculture and Forestry Sciences	2018-05-01	GCA_003076435.1	GCF_003076435.1		SAMN06675000	Weaned piglets	Animal	2010	China	54X	PacBio	SOAPdenovo v. 2.04	3164369	3164369	NA	NA	NA	NA	NA	NA	NA	NA	NA	NA	NA	NA	NA	NA
	NA					120	ASM399960v1	44.84	Q7	Ocean University of China	2019-01-08	GCA_003999605.1	GCF_003999605.1		SAMN06324064	Yak fermented milk	Food	2012	China	258X	Illumina MiSeq; PacBio	Newbler v. 2.8; HGAP v. version 3.0	2981934	2952198	12458	2968	2411	11899	NA	NA	NA	NA	NA	NA	NA	NA	NA	NA
	NA	X		X		35	ASM199014v1	44.34	RI-113	ETH Zurich	2017-02-07	GCA_001990145.1	GCF_001990145.1		SAMN05717715	Fermented salami	Food	NA	NA	400X	PacBio	CLC NGS Cell v. 8.0	3462990	3249180	51784	43225	37427	27923	17514	35937	NA	NA	NA	NA	NA	NA	NA	NA
	NA					41	ASM326940v1	44.6	SK151	Dankook University	2018-06-28	GCA_003269405.1	GCF_003269405.1		SAMN09373895	Kimchi (Korean traditional fermented food)	Food	2016	South Korea	271X	PacBio	HGAP v. 3.0	3231249	3231249	NA	NA	NA	NA	NA	NA	NA	NA	NA	NA	NA	NA	NA	NA
					X		ASM1339434v1	46.28	SN13T	Hiroshima University	2020-06-24	GCA_013394345.1	n/a	many frameshifted proteins	SAMD00177105	Banana leaf	Food	2003	Japan	123X	PacBio RSII	HGAP v. 2.3.0	3685082	3612790	72292	NA	NA	NA	NA	NA	NA	NA	NA	NA	NA	NA	NA	NA
	NA					23	ASM396685v1	44.26	SN35N	Hiroshima University	2018-08-10	GCA_003966855.1	GCF_003966855.1		SAMD00097254	Japanese peer	Food	2003	Japan	450X	PacBio RSII	HGAP v. 2.3.0	3415192	3267626	22660	23742	35425	65739	NA	NA	NA	NA	NA	NA	NA	NA	NA	NA
	NA					111	ASM1210935v1	44.45	SPC-SNU 72-2	Chungbuk National University	2020-04-07	GCA_012109355.1	GCF_012109355.1		SAMN14478475	Kimchi (Korean traditional fermented food)	Food	2020	South Korea	34X	Illumina; PacBio RSII	canu v. 1.7	3253666	3037092	44357	45820	51115	75282	NA	NA	NA	NA	NA	NA	NA	NA	NA	NA
	NA	X				48	ASM217419v1	44.6	SRCM100434	Microbial Institute for Fermentation Industry	2017-06-06	GCA_002174195.1	GCF_002174195.1		SAMN07167784	Food	Food	2017	South Korea	962X	PacBio	SMRT Analysis v. 2.3.0	3223596	3223596	NA	NA	NA	NA	NA	NA	NA	NA	NA	NA	NA	NA	NA	NA
	NA					47	ASM991361v1	44.6	SRCM100438	Microbial Institute for Fermentation Industry	2020-01-22	GCA_009913615.1	GCF_009913615.1		SAMN08707596	Human feces (infant)	Human	2017	South Korea	201X	PacBio	HGAP v. 3.0	3223642	3223642	NA	NA	NA	NA	NA	NA	NA	NA	NA	NA	NA	NA	NA	NA
	NA					45	ASM991363v1	44.6	SRCM100440	Microbial Institute for Fermentation Industry	2020-01-22	GCA_009913635.1	GCF_009913635.1		SAMN08707597	Human feces (infant)	Human	2017	South Korea	308X	PacBio	HGAP v. 3.0	3223644	3223644	NA	NA	NA	NA	NA	NA	NA	NA	NA	NA	NA	NA	NA	NA
	NA					46	ASM991365v1	44.6	SRCM100442	Microbial Institute for Fermentation Industry	2020-01-22	GCA_009913655.1	GCF_009913655.1		SAMN08707598	Human feces (infant)	Human	2017	South Korea	303X	PacBio	HGAP v. 3.0	3223643	3223643	NA	NA	NA	NA	NA	NA	NA	NA	NA	NA	NA	NA	NA	NA
	NA					71	ASM991367v1	44.21	SRCM100995	Microbial Institute for Fermentation Industry	2020-01-22	GCA_009913675.1	GCF_009913675.1		SAMN08707599	Pickled Green Chili Peppers	Food	2017	South Korea	163X	PacBio	HGAP v. 3.0	3478302	3192505	63193	57906	54337	48008	33701	28652	NA	NA	NA	NA	NA	NA	NA	NA
	NA					64	ASM991369v1	44.38	SRCM101105	Microbial Institute for Fermentation Industry	2020-01-22	GCA_009913695.1	GCF_009913695.1		SAMN08707600	Kimchi (Korean traditional fermented food)	Food	2017	South Korea	172X	PacBio	HGAP v. 3.0	3344317	3198315	63031	47044	35927	NA	NA	NA	NA	NA	NA	NA	NA	NA	NA	NA
	NA					43	ASM991409v1	44.38	SRCM101167	Microbial Institute for Fermentation Industry	2020-01-22	GCA_009914095.1	GCF_009914095.1		SAMN08707601	Kimchi (Korean traditional fermented food)	Food	2017	South Korea	219X	PacBio	HGAP v. 3.0	3410777	3226492	60072	50704	47265	26244	NA	NA	NA	NA	NA	NA	NA	NA	NA	NA
	NA					116	ASM991379v1	45.21	SRCM101187	Microbial Institute for Fermentation Industry	2020-01-22	GCA_009913795.1	GCF_009913795.1		SAMN08707602	Kimchi (Korean traditional fermented food)	Food	2017	South Korea	308X	PacBio	HGAP v. 3.0	3097002	2997094	55898	44010	NA	NA	NA	NA	NA	NA	NA	NA	NA	NA	NA	NA
	NA					85	ASM991383v1	44.43	SRCM101222	Microbial Institute for Fermentation Industry	2020-01-22	GCA_009913835.1	GCF_009913835.1		SAMN08707603	Kimchi (Korean traditional fermented food)	Food	2017	South Korea	187X	PacBio	HGAP v. 3.0	3358114	3170950	53672	49404	42023	23476	18589	NA	NA	NA	NA	NA	NA	NA	NA	NA
	NA					106	ASM993782v1	44.41	SRCM101511	Microbial Institute for Fermentation Industry	2020-01-28	GCA_009937825.1	GCF_009937825.1		SAMN08707604	Kimchi (Korean traditional fermented food)	Food	2017	South Korea	240X	PacBio	HGAP v. 3.0	3272716	3074489	55543	50150	46055	26197	20282	NA	NA	NA	NA	NA	NA	NA	NA	NA
	NA					52	ASM991385v1	44.31	SRCM101518	Microbial Institute for Fermentation Industry	2020-01-22	GCA_009913855.1	GCF_009913855.1		SAMN08707605	Kimchi (Korean traditional fermented food)	Food	2017	South Korea	206X	PacBio	HGAP v. 3.0	3416247	3213319	74504	41133	38506	28959	19826	NA	NA	NA	NA	NA	NA	NA	NA	NA
	NA	X				31	ASM217365v1	44.4	SRCM102022	Microbial Institute for Fermentation Industry	2017-06-06	GCA_002173655.1	GCF_002173655.1		SAMN07125944	Food	Food	2017	South Korea	216X	PacBio	SMRT Analysis v. 2.3.0	3331364	3252258	65490	9596	4020	NA	NA	NA	NA	NA	NA	NA	NA	NA	NA	NA
	NA					33	ASM991397v1	44.41	SRCM102737	Microbial Institute for Fermentation Industry	2020-01-22	GCA_009913975.1	GCF_009913975.1		SAMN08707612	Soybean paste (Chonggugjang)	Food	2017	South Korea	271X	PacBio	HGAP v. 3.0	3377893	3249738	65209	62946	NA	NA	NA	NA	NA	NA	NA	NA	NA	NA	NA	NA
	NA					100	ASM408799v1	44.31	SRCM103295	Microbial Institute for Fermentation Industry	2019-01-21	GCA_004087995.1	GCF_004087995.1		SAMN10743307	Food	Food	2018	South Korea	227X	PacBio RSII; Illumina MiSeq	HGAP v. 2.3.0; PILON v. 1.22	3448313	3105560	86361	66225	148378	31502	10287	NA	NA	NA	NA	NA	NA	NA	NA	NA
	NA					102	ASM414175v1	44.38	SRCM103297	Microbial Institute for Fermentation Industry	2019-02-06	GCA_004141755.1	GCF_004141755.1		SAMN10849468	Food	Food	2018	South Korea	251X	PacBio RSII; Illumina MiSeq	HGAP v. 2.3.0; PILON v. 1.22	3329372	3099030	65315	53411	31776	18081	49620	12139	NA	NA	NA	NA	NA	NA	NA	NA
	NA					82	ASM414187v1	44.31	SRCM103300	Microbial Institute for Fermentation Industry	2019-02-06	GCA_004141875.1	GCF_004141875.1		SAMN10849470	Food	Food	2018	South Korea	280X	PacBio RSII; Illumina MiniSeq	HGAP v. 2.3.0; PILON v. 1.22	3388332	3179169	73692	77412	52824	5235	NA	NA	NA	NA	NA	NA	NA	NA	NA	NA
	NA					99	ASM414189v1	44.25	SRCM103303	Microbial Institute for Fermentation Industry	2019-02-06	GCA_004141895.1	GCF_004141895.1		SAMN10849471	Food	Food	2018	South Korea	241X	PacBio RSII; Illumina MiSeq	HGAP v. 2.3.0; PILON v. 1.22	3301393	3107572	67997	16468	79727	29629	NA	NA	NA	NA	NA	NA	NA	NA	NA	NA
	NA					72	ASM410132v1	44.31	SRCM103311	Microbial Institute for Fermentation Industry	2019-01-22	GCA_004101325.1	GCF_004101325.1		SAMN10742279	Food	Food	2018	South Korea	192X	PacBio RSII; Illumina MiSeq	HGAP v. 2.3.0; PILON v. 1.22	3441456	3192137	52024	37339	53276	106680	NA	NA	NA	NA	NA	NA	NA	NA	NA	NA
	NA					21	ASM410150v1	44.29	SRCM103357	Microbial Institute for Fermentation Industry	2019-01-22	GCA_004101505.1	GCF_004101505.1		SAMN10742635	Food	Food	2018	South Korea	271X	PacBio RSII; Illumina MiSeq	HGAP v. 2.3.0; PILON v. 1.22	3543241	3277486	39317	80233	80255	65950	NA	NA	NA	NA	NA	NA	NA	NA	NA	NA
	NA					88	ASM410154v1	44.55	SRCM103361	Microbial Institute for Fermentation Industry	2019-01-22	GCA_004101545.1	GCF_004101545.1		SAMN10743316	Food	Food	2018	South Korea	184X	PacBio RSII; Illumina MiSeq	HGAP v. 2.3.0; PILON v. 1.22	3276501	3163668	105263	7570	NA	NA	NA	NA	NA	NA	NA	NA	NA	NA	NA	NA
	NA					110	ASM410160v1	44.67	SRCM103362	Microbial Institute for Fermentation Industry	2019-01-22	GCA_004101605.1	GCF_004101605.1		SAMN10743347	Food	Food	2018	South Korea	133X	PacBio RSII; Illumina MiSeq	HGAP v. 2.3.0; PILON v. 1.22	3118171	3038657	53951	15677	4443	5443	NA	NA	NA	NA	NA	NA	NA	NA	NA	NA
	NA					98	ASM410162v1	44.35	SRCM103418	Microbial Institute for Fermentation Industry	2019-01-22	GCA_004101625.1	GCF_004101625.1		SAMN10743382	Food	Food	2018	South Korea	179X	PacBio RSII; Illumina MiSeq	HGAP v. 2.3.0; PILON v. 1.22	3320714	3116436	71042	43722	33561	30979	24974	NA	NA	NA	NA	NA	NA	NA	NA	NA
	NA					78	ASM410164v1	44.27	SRCM103426	Microbial Institute for Fermentation Industry	2019-01-22	GCA_004101645.1	GCF_004101645.1		SAMN10743463	Food	Food	2018	South Korea	262X	PacBio RSII; Illumina MiSeq	HGAP v. 2.3.0; PILON v. 1.22	3480687	3182624	208344	59992	24827	4900	NA	NA	NA	NA	NA	NA	NA	NA	NA	NA
	NA					15	ASM410349v1	44.5	SRCM103472	Microbial Institute for Fermentation Industry	2019-01-23	GCA_004103495.1	GCF_004103495.1		SAMN10754018	Food	Food	2018	South Korea	135X	PacBio RSII; Illumina MiSeq	HGAP v. 2.3.0; PILON v. 1.22	3301805	3301805	NA	NA	NA	NA	NA	NA	NA	NA	NA	NA	NA	NA	NA	NA
	NA					16	ASM410351v1	44.47	SRCM103473	Microbial Institute for Fermentation Industry	2019-01-23	GCA_004103515.1	GCF_004103515.1		SAMN10754056	Food	Food	2018	South Korea	168X	PacBio RSII; Illumina MiSeq	HGAP v. 2.3.0; PILON v. 1.22	3316671	3301769	14902	NA	NA	NA	NA	NA	NA	NA	NA	NA	NA	NA	NA	NA
	NA	X	X	X		30	ASM14881v1	44.5	ST-III	Technology Center of Bright Dairy & Food Co., Ltd	2011-07-29	GCA_000148815.2	GCF_000148815.2		SAMN02603896	Kimchi (Korean traditional fermented food)	Food	NA	China	28X	Roche 454 GS FLX	Newbler v.	3307936	3254376	53560	NA	NA	NA	NA	NA	NA	NA	NA	NA	NA	NA	NA	NA
	NA					125	ASM1330526v1	44.51	TCI507	TCI Co.,LTD	2020-06-09	GCA_013305265.1	GCF_013305265.1		SAMN15080508	Orange	Food	2017	Taiwan	317X	Illumina	Flye v. 2.4.2	3264501	3171824	14694	38269	22944	16770	NA	NA	NA	NA	NA	NA	NA	NA	NA	NA
	NA					49	ASM961949v1	44.51	TMW 1.1308	Technische Universitaet Muenchen	2019-11-07	GCA_009619495.1	GCF_009619495.1		SAMN07236646	NA	NA	NA	Germany	261X	PacBio	Celera Assembler v. 1	3333531	3221805	70917	40809	NA	NA	NA	NA	NA	NA	NA	NA	NA	NA	NA	NA
	NA					9	ASM334537v1	44.31	TMW 1.1478	Technische Universitaet Muenchen	2018-07-30	GCA_003345375.1	GCF_003345375.1		SAMN07236647	Honey	Food	NA	Germany	213X	PacBio	Celera Assembler v. 1	3387168	3326107	61061	NA	NA	NA	NA	NA	NA	NA	NA	NA	NA	NA	NA	NA
	NA	X				92	ASM211730v1	44.37	TMW 1.1623	Technische Universitaet Muenchen	2017-05-02	GCA_002117305.1	GCF_002117305.1		SAMN05805047	Cow Milk – Bos taurus	Food	NA	Germany	237X	PacBio	Celera Assembler v. 1	3332882	3141573	42745	41908	49625	57031	NA	NA	NA	NA	NA	NA	NA	NA	NA	NA
	NA	X				90	ASM211724v1	44.3	TMW 1.25	Technische Universitaet Muenchen	2017-05-02	GCA_002117245.1	GCF_002117245.1		SAMN05805044	Raw sausage	Food	NA	Germany	290X	PacBio	Celera Assembler v. 1	3351899	3144834	64303	47816	33716	26872	11727	3538	4976	14117	NA	NA	NA	NA	NA	NA
	NA	X				101	ASM211726v1	44.22	TMW 1.277	Technische Universitaet Muenchen	2017-05-02	GCA_002117265.1	GCF_002117265.1		SAMN05805045	Palm wine	Food	NA	Germany	247X	PacBio	Celera Assembler v. 1	3400131	3099387	67983	3899	64302	47816	31304	25864	5729	43484	830	9533	NA	NA	NA	NA
	NA	X				93	ASM211728v1	44.55	TMW 1.708	Technische Universitaet Muenchen	2017-05-02	GCA_002117285.1	GCF_002117285.1		SAMN05805046	Raw sausage	Food	NA	Germany	250X	PacBio	Celera Assembler v. 1	3246485	3133208	40345	47592	14369	10971	NA	NA	NA	NA	NA	NA	NA	NA	NA	NA
	NA	X				70	ASM190845v1	44.28	TS12	University of Malaya	2016-12-19	GCA_001908455.1	GCF_001908455.1		SAMN06046789	Stinky tofu	Food	2015	Malaysia	453X	PacBio RSII	HGAP v. 2.0	3433628	3193112	64103	55319	40058	31617	27907	21512	NA	NA	NA	NA	NA	NA	NA	NA
	NA					2	ASM473096v1	44.2	UNQLp11	Universidad Nacional de Quilmes	2019-04-08	GCA_004730965.1	GCF_004730965.1		SAMN09692902	Pinot noir wine	Food	2012	Argentina	383X	PacBio RSII	canu v. 1.6	3534932	3534932	NA	NA	NA	NA	NA	NA	NA	NA	NA	NA	NA	NA	NA	NA
	NA	X	X	X		14	ASM20385v3	44.45	WCFS1	Wageningen Centre for Food Sciences	2011-08-01	GCA_000203855.3	GCF_000203855.3		SAMEA3138345	Saliva - Homo sapiens	Human	NA	USA	160X	Solexa GAIIx genome analyzer	NA	3348624	3308273	1917	2365	36069	NA	NA	NA	NA	NA	NA	NA	NA	NA	NA	NA
	NA		X			91	ASM133192v2	44.7	WLPL04	Nanchang University	2018-10-18	GCA_001331925.2	GCF_001331925.2		SAMN04092618	Breast of healthy woman	Human	2013	China	275X	PacBio	SMRT Analysis v. 2.3.0	3141590	3141590	NA	NA	NA	NA	NA	NA	NA	NA	NA	NA	NA	NA	NA	NA
	NA	X				74	ASM294354v1	44.4	X7021	School of Biological Engineering	2017-12-23	GCA_002943545.1	GCF_002943545.1		SAMN08166740	Stinky tofu	Food	2010	China	100X	PacBio	SMRT Analysis v. 2.3.0	3407054	3190599	30838	3991	39936	64288	67589	9813	NA	NA	NA	NA	NA	NA	NA	NA
	NA					104	ASM1102229v1	44.51	X7022	East China University of Science and Technology	2020-02-26	GCA_011022295.1	GCF_011022295.1		SAMN14069765	Plant	Plant	2016	China	30X	Illumina	ABySS v. JUN-2019	3243828	3085008	68679	38326	35058	16757	NA	NA	NA	NA	NA	NA	NA	NA	NA	NA
	NA					28	ASM783359v1	44.51	Y44	Dalian Polythenic University	2019-08-05	GCA_007833595.1	GCF_007833595.1		SAMN09487401	Turbot	Animal	2015	China	265X	PacBio	HGAP v. 3.0	3306722	3255555	51167	NA	NA	NA	NA	NA	NA	NA	NA	NA	NA	NA	NA	NA
	NA					117	ASM402829v1	44.56	YW11	Beijing Technology and Business University	2019-01-17	GCA_004028295.1	GCF_004028295.1		SAMN10720278	Tibet kefir	Food	2012	China	151X	PacBio RSII	SOAPdenovo v. 2.0	3249304	2991907	78746	56421	54005	45216	23009	NA	NA	NA	NA	NA	NA	NA	NA	NA
	NA					53	ASM362735v1	44.46	ZFM4	Zhejiang Gongshang University	2018-10-08	GCA_003627355.1	GCF_003627355.1		SAMN07303049	Human feces (infant)	Human	2005	China	46X	PacBio RSII; Illumina HiSeq	GATK v. v1.6-13; Celera Assembler v. 8.3; SMRT Analysis v. v2.2.0	3303780	3213092	41517	32970	16201	NA	NA	NA	NA	NA	NA	NA	NA	NA	NA	NA
	NA					22	ASM358972v1	44.35	ZFM55	Zhejiang Gongshang University	2018-09-23	GCA_003589725.1	GCF_003589725.1		SAMN07305427	Human feces (infant)	Human	2011	China	47X	PacBio RSII; Illumina HiSeq	FALCON v. 0.3.0; proovread v. 2.12; Celera Assembler v. 8.3; SMRT Analysis v. v2.3.0; GATK v. v1.6-13	3412302	3268766	51041	48575	43920	NA	NA	NA	NA	NA	NA	NA	NA	NA	NA	NA
	NA					25	ASM362733v1	44.28	ZFM9	Zhejiang Gongshang University	2018-10-08	GCA_003627335.1	GCF_003627335.1		SAMN07303085	Human feces (infant)	Human	2005	China	44X	PacBio RSII; Illumina HiSeq	GATK v. v1.6-13; Celera Assembler v. 8.3; SMRT Analysis v. v2.2.0	3434010	3261543	51005	48571	25956	24973	21962	NA	NA	NA	NA	NA	NA	NA	NA	NA
	NA	X		X		119	ASM158189v1	44.9	Zhang-LL	Beijing University of Agricultrue	2016-03-08	GCA_001581895.1	GCF_001581895.1		SAMN03734222	Fermented rice	Food	2012	China	130X	PacBio RSII	HGAP v. 2.0	2952218	2952218	NA	NA	NA	NA	NA	NA	NA	NA	NA	NA	NA	NA	NA	NA
	NA	X	X	X		58	ASM33811v2	44.45	ZJ316	Zhejiang Gongshang University	2013-07-31	GCA_000338115.2	GCF_000338115.2		SAMN02604341	Human feces (infant)	Human	NA	NA	NA	Illumina	SOAPdenovo v. 1.05	3299755	3203964	15167	39116	41508	NA	NA	NA	NA	NA	NA	NA	NA	NA	NA	NA
	NA	X	X	X		63	ASM129609v1	44.7	ZS2058	Jiangnan University	2015-09-22	GCA_001296095.1	GCF_001296095.1		SAMN03952027	Pickle	Food	2003	China	NA	Illumina; 454	Newbler v. 2.8	3198337	3198337	NA	NA	NA	NA	NA	NA	NA	NA	NA	NA	NA	NA	NA	NA

## Sheet: DATASET_AFTER_OUTLIER_REMOVAL
Phylogenetic_outlier	Plasmid_finder	CRISPRCasFinder_results	RGI_ARG_analysis_results	Evanovich et al. 2019	Choi et al. 2018	Inglin et al. 2018	To_exclude	N	ID	GC%	Infraspecific name: Strain	Submitter	Date	GenBank assembly accession	RefSeq assembly accession	RefSeq Exclusion Reason	Biosample	isolation source	Isolation_source_category	collection date	geographic location	Genome coverage	Sequencing technology	Assembly_Method	Total Length	Chromosome_Length	Plasmid 1	Plasmid 2	Plasmid 3	Plasmid 4	Plasmid 5	Plasmid 6	Plasmid 7	Plasmid 8	Plasmid 9	Plasmid 10	Plasmid 11	Plasmid 12	Plasmid 13	Plasmid 14	N_plasmid	Non_chromosomal_length
	YES	YES	NA	X	X	X		108	ASM41220v1	44.31	16	University College Cork	2013-06-18	GCA_000412205.1	GCF_000412205.1		SAMN02604115	Isolated from malt production	Food	NA	Ireland	120X	Illumina; 454	Newbler v.	3361015	3044678	7240	8636	27282	37097	40147	50195	51857	74078	13341	6464	NA	NA	NA	NA	10	316337
	NA	NA	NA	X	X	X		38	ASM127801v1	44.7	5-2	Chinese National Human Genome Center at Shanghai	2015-09-02	GCA_001278015.1	GCF_001278015.1		SAMN02953961	Fermented soybean	Food	2011	China	24X	Roche 454 GS FLX	Newbler v. 2.3	3237652	3237652	NA	NA	NA	NA	NA	NA	NA	NA	NA	NA	NA	NA	NA	NA	0	0
	NA	YES	NA	X	X	X		20	ASM93142v2	44.45	B21	RMIT University	2018-02-06	GCA_000931425.2	GCF_000931425.2		SAMN03278695	Vietnamese fermented sausage (nem chua)	Food	2008	Vietnam	164X	Illumina HiSeq	SOAPdenovo v. 2.04	3310674	3284260	20429	5985	NA	NA	NA	NA	NA	NA	NA	NA	NA	NA	NA	NA	2	26414
	YES	YES	NA	X	X	X		29	ASM161752v2	44.55	CAUH2	China Agricultural University	2018-07-10	GCA_001617525.2	GCF_001617525.2		SAMN04549363	Pickle	Food	2009	China	108X	Illumina	SOAPdenovo v. 2.04	3274606	3254946	2066	6391	11203	NA	NA	NA	NA	NA	NA	NA	NA	NA	NA	NA	3	19660
	NA	YES	NA	X	X	X		89	ASM127231v2	44.43	CGMCC 1.557	Acadamy of Military Medical Sciences	2017-07-05	GCA_001272315.2	GCF_001272315.2		SAMN03976562	NA	NA	2014	China	NA	Sanger dideoxy sequencing; Illumina; PacBio	SMRT Analysis v. 2.3.0; SOAPsnp v. 1.03; SOAPindel v. 2.1; GATK v. 3.6	3273239	3156839	67395	49005	NA	NA	NA	NA	NA	NA	NA	NA	NA	NA	NA	NA	2	116400
	YES	YES	NA	X	X	X		60	ASM60410v1	44.67	DOMLa	State Key Laboratory for Infectious Disease Prevention and Control, National Institute for Communicable Disease Control and Prevention, China CDC	2014-03-28	GCA_000604105.1	GCF_000604105.1		SAMN05771125	Probiotic supplement	Dietary suppl	NA	China	NA	NA	NA	3210111	3198796	9253	2062	NA	NA	NA	NA	NA	NA	NA	NA	NA	NA	NA	NA	2	11315
	YES	YES	NA	X	X	X		107	ASM130264v1	44.33	HFC8	CSIR-Institute of Himalayan Bioresource Technology	2015-09-29	GCA_001302645.1	GCF_001302645.1		SAMN04038608	Human feces	Human	2014	India	210X	PacBio	HGAP v. 3.0	3405709	3067675	84759	56046	49656	46011	41853	29950	11851	8437	5603	3868	NA	NA	NA	NA	10	338034
	NA	YES	NA	X	X	X		24	ASM159609v1	44.5	JBE245	Chonbuk National University	2016-03-22	GCA_001596095.1	GCF_001596095.1		SAMN04517536	Meju, fermented soybean paste	Food	2004	South Korea	333X	PacBio 20K	SMRT Analysis v. 2.3.0	3262611	3262611	NA	NA	NA	NA	NA	NA	NA	NA	NA	NA	NA	NA	NA	NA	0	0
	NA	YES	NA	X	X	X		65	ASM2308v1	44.7	JDM1	Shanghai Jiao Tong University School of Medicine	2009-07-17	GCA_000023085.1	GCF_000023085.1		SAMN02603864	Commercial dietary supplements	Dietary suppl	NA	China	19X	Roche 454 GS FLX	NA	3197759	3197759	NA	NA	NA	NA	NA	NA	NA	NA	NA	NA	NA	NA	NA	NA	0	0
	NA		NA	X	X	X		26	ASM148400v1	44.49	LZ95	ZHE JIANG GONG SHANG UNIVERSITY	2016-01-04	GCA_001484005.1	GCF_001484005.1		SAMN03854682	Human feces (infant)	Human	2013	China	160X	PacBio	HGAP v. 2.0	3322458	3261418	48556	12484	NA	NA	NA	NA	NA	NA	NA	NA	NA	NA	NA	NA	2	61040
	YES		NA	X	X	X		112	ASM39248v2	44.55	P-8	The Key Laboratory of Dairy Biotechnology and Bioengineering, Education Ministry of P. R. China	2015-01-23	GCA_000392485.2	GCF_000392485.3		SAMN02603936	NA	NA	NA	NA	224X	PacBio	Pacific Biosciences SMRT Portal v. unknown	3246630	3035719	45418	49018	39468	37042	16105	8686	15174	NA	NA	NA	NA	NA	NA	NA	7	210911
	NA		NA	X	X	X		30	ASM14881v1	44.5	ST-III	Technology Center of Bright Dairy & Food Co., Ltd	2011-07-29	GCA_000148815.2	GCF_000148815.2		SAMN02603896	Kimchi (Korean traditional fermented food)	Food	NA	China	28X	Roche 454 GS FLX	Newbler v.	3307936	3254376	53560	NA	NA	NA	NA	NA	NA	NA	NA	NA	NA	NA	NA	NA	1	53560
	NA		NA	X	X	X		14	ASM20385v3	44.45	WCFS1	Wageningen Centre for Food Sciences	2011-08-01	GCA_000203855.3	GCF_000203855.3		SAMEA3138345	Saliva - Homo sapiens	Human	NA	USA	160X	Solexa GAIIx genome analyzer	NA	3348624	3308273	1917	2365	36069	NA	NA	NA	NA	NA	NA	NA	NA	NA	NA	NA	3	40351
	NA		NA	X	X	X		58	ASM33811v2	44.45	ZJ316	Zhejiang Gongshang University	2013-07-31	GCA_000338115.2	GCF_000338115.2		SAMN02604341	Human feces (infant)	Human	NA	NA	NA	Illumina	SOAPdenovo v. 1.05	3299755	3203964	15167	39116	41508	NA	NA	NA	NA	NA	NA	NA	NA	NA	NA	NA	3	95791
	NA		NA	X	X	X		63	ASM129609v1	44.7	ZS2058	Jiangnan University	2015-09-22	GCA_001296095.1	GCF_001296095.1		SAMN03952027	Pickle	Food	2003	China	NA	Illumina; 454	Newbler v. 2.8	3198337	3198337	NA	NA	NA	NA	NA	NA	NA	NA	NA	NA	NA	NA	NA	NA	0	0
	YES		NA	X		X		35	ASM199014v1	44.34	RI-113	ETH Zurich	2017-02-07	GCA_001990145.1	GCF_001990145.1		SAMN05717715	Fermented salami	Food	NA	NA	400X	PacBio	CLC NGS Cell v. 8.0	3462990	3249180	51784	43225	37427	27923	17514	35937	NA	NA	NA	NA	NA	NA	NA	NA	6	213810
	NA		NA	X		X		119	ASM158189v1	44.9	Zhang-LL	Beijing University of Agricultrue	2016-03-08	GCA_001581895.1	GCF_001581895.1		SAMN03734222	Fermented rice	Food	2012	China	130X	PacBio RSII	HGAP v. 2.0	2952218	2952218	NA	NA	NA	NA	NA	NA	NA	NA	NA	NA	NA	NA	NA	NA	0	0
FastANI	NA	YES	NA		X	X		1	ASM364116v1	44.94	DSM 16365	Korea University	2018-10-15	GCA_003641165.1	GCF_003641165.1		SAMN10174878	Fermented cassava roots (fufu)	Food	1992	Nigeria	309X	PacBio	SMRT Analysis v. 2.3.0	3350338	3130445	56374	53470	47110	35993	26946	NA	NA	NA	NA	NA	NA	NA	NA	NA	5	219893
	YES		NA	X	X			54	ASM165974v1	44.5	LZ206	Zhejiang Gongshang University	2016-06-08	GCA_001659745.1	GCF_001659745.1		SAMN05177792	Cow Milk – Bos taurus	Food	2011	China	83X	PacBio	HGAP v. 2.3.0	3263715	3212951	6111	33001	11652	NA	NA	NA	NA	NA	NA	NA	NA	NA	NA	NA	3	50764
	YES		NA	X	X			94	ASM166002v1	44.34	LZ227	Zhejiang Gongshang University	2016-06-08	GCA_001660025.1	GCF_001660025.1		SAMN05162523	Cow Milk – Bos taurus	Food	2011	China	297X	PacBio	HGAP v. 2.3.0	3425292	3131750	74177	52148	35461	93544	38212	NA	NA	NA	NA	NA	NA	NA	NA	NA	5	293542
	NA		NA	X	X			7	ASM167203v1	44.4	NCU116	Nanchang University	2016-06-20	GCA_001672035.1	GCF_001672035.1		SAMN05162259	Pickle	Food	2000	China	1	PacBio	SMRT portal v. 2016-01	3354689	3354689	NA	NA	NA	NA	NA	NA	NA	NA	NA	NA	NA	NA	NA	NA	0	0
	NA	YES	NA	X				13	ASM200538v2	44.5	10CH	University of Reading	2017-10-10	GCA_002005385.2	GCF_002005385.2		SAMN06311425	Cheese	Food	2016	UK	30X	Illumina HiSeq	SPAdes v. 3.7.0	3311056	3311056	NA	NA	NA	NA	NA	NA	NA	NA	NA	NA	NA	NA	NA	NA	0	0
	YES	YES	NA	X				59	ASM274965v1	44.43	ATCC 8014	Huazhong Agricultural University	2017-11-03	GCA_002749655.1	GCF_002749655.1		SAMN07837328	Green olive fermentation	Food	NA	Spain	300X	Illumina MiSeq	ABySS v. 2.0	3309473	3202808	39069	49515	9039	9042	NA	NA	NA	NA	NA	NA	NA	NA	NA	NA	4	106665
	YES	YES	NA	X				5	ASM229018v1	44.25	BDGP2	Lawrence Berkeley National Laboratory	2017-09-12	GCA_002290185.1	GCF_002290185.1		SAMN07593867	Drosophila melanogaster Oregon-R modENCODE	Insect	2015	USA	200X	PacBio	Celera Assembler v. 2015-11-10	3581586	3407160	61448	58689	41234	13055	NA	NA	NA	NA	NA	NA	NA	NA	NA	NA	4	174426
	YES	NA	NA	X				34	ASM211695v1	44.15	BLS41	KOOKMIN UNIVERSITY	2017-05-02	GCA_002116955.1	GCF_002116955.1		SAMN06016049	Kimchi (Korean traditional fermented food)	Food	2009	South Korea	241X	PacBio	SMRT Analysis v. 2.3.0	3476011	3249216	38995	65066	50244	50319	22171	NA	NA	NA	NA	NA	NA	NA	NA	NA	5	226795
	YES	YES	NA	X				103	ASM187412v1	44.42	C410L1	Anhui University	2016-11-10	GCA_001874125.1	GCF_001874125.1		SAMN05966974	Pit mud	Environmental	2015	China	269X	PacBio	HGAP v. 3.0	3392777	3097773	73978	71134	30542	34572	56791	27987	NA	NA	NA	NA	NA	NA	NA	NA	6	295004
	YES	YES	NA	X				68	ASM202484v1	44.54	CLP0611	Korea University	2017-03-10	GCA_002024845.1	GCF_002024845.1		SAMN06240352	Environment	Environmental	1900	NA	322X	PacBio	SMRT Analysis v. 2.3.0	3230754	3197722	33032	NA	NA	NA	NA	NA	NA	NA	NA	NA	NA	NA	NA	NA	1	33032
	YES	YES	NA	X				3	ASM170433v1	44.07	DF	University of Alberta	2016-08-12	GCA_001704335.1	GCF_001704335.1		SAMN04346870	Drosophila melanogaster	Insect	2015	Canada	12X	PacBio	PacBio v. RS II	3697306	3423963	127132	83144	63067	NA	NA	NA	NA	NA	NA	NA	NA	NA	NA	NA	3	273343
	NA	YES	NA	X				10	ASM222017v1	44.5	dm	Boston University	2017-07-17	GCA_002220175.1	GCF_002220175.1		SAMN06855883	Drosophila melanogaster gut	Insect	NA	USA	150X	PacBio	GS De Novo Assembler v. PACBIO denovo	3325676	3325676	NA	NA	NA	NA	NA	NA	NA	NA	NA	NA	NA	NA	NA	NA	0	0
	NA	YES	NA	X				109	ASM222081v1	44.9	GB-LP1	Seoul national university	2017-07-18	GCA_002220815.1	GCF_002220815.1		SAMN06622701	Fermented food	Food	NA	South Korea	177X	PacBio	HGAP v. 3.0	3040388	3040388	NA	NA	NA	NA	NA	NA	NA	NA	NA	NA	NA	NA	NA	NA	0	0
	YES	NA	NA	X				75	ASM210940v1	44.57	JBE490	Chonbuk National University	2017-04-25	GCA_002109405.1	GCF_002109405.1		SAMN06619691	Nuruk, Korean traditional beverage starter	Food	2014	South Korea	336X	PacBio	SMRT Analysis v. 2.3.0	3196967	3189366	7601	NA	NA	NA	NA	NA	NA	NA	NA	NA	NA	NA	NA	NA	1	7601
	NA	YES	NA	X				18	ASM294821v1	44.5	KC28	Handong Global University	2018-02-19	GCA_002948215.1	GCF_002948215.1		SAMN08512091	Kimchi (Korean traditional fermented food)	Food	2016	South Korea	98X	PacBio	GS De Novo Assembler v. 1.6	3291849	3291849	NA	NA	NA	NA	NA	NA	NA	NA	NA	NA	NA	NA	NA	NA	0	0
	YES	YES	NA	X				4	ASM170431v1	44.08	KP	University of Alberta	2016-08-12	GCA_001704315.1	GCF_001704315.1		SAMN04346869	Drosophila melanogaster	Insect	2015	Canada	12X	PacBio	PacBio v. RS II	3692742	3418468	127346	78406	68522	NA	NA	NA	NA	NA	NA	NA	NA	NA	NA	NA	3	274274
	NA	YES	NA	X				61	ASM289524v1	44.6	LM1004	Hyun Su Kim	2018-01-22	GCA_002895245.1	GCF_002895245.1		SAMN08348227	Kimchi (Korean traditional fermented food)	Food	2015	South Korea	369X	PacBio	HGAP v. 3.0	3198690	3198690	NA	NA	NA	NA	NA	NA	NA	NA	NA	NA	NA	NA	NA	NA	0	0
	NA	YES	NA	X				19	ASM210942v1	44.5	LP2	Hubei University of Technology	2017-04-25	GCA_002109425.1	GCF_002109425.1		SAMN06756312	Pickle	Food	2014	China	150X	Illumina HiSeq	SOAPdenovo v. 2.0	3284622	3284622	NA	NA	NA	NA	NA	NA	NA	NA	NA	NA	NA	NA	NA	NA	0	0
	NA	YES	NA	X				27	ASM228627v1	44.39	LP3	Korea Food Research Institute	2017-09-05	GCA_002286275.1	GCF_002286275.1		SAMN05631073	Commercial dietary supplements	Dietary suppl	2015	South Korea	97X	PacBio	canu v. 1.3	3329954	3259858	50512	19584	NA	NA	NA	NA	NA	NA	NA	NA	NA	NA	NA	NA	2	70096
	YES	NA	NA	X				76	ASM220577v2	44.59	LPL-1	China Agricultural University	2017-06-27	GCA_002205775.2	GCF_002205775.2		SAMN07248584	Fermented fish	Food	2015	China	200X	Illumina HiSeq	SOAPdenovo v. 2.04	3200572	3186859	13713	NA	NA	NA	NA	NA	NA	NA	NA	NA	NA	NA	NA	NA	1	13713
	YES		NA	X				97	ASM171561v1	44.77	LY-78	Heilongjiang Bayi Agricultural University	2016-08-29	GCA_001715615.1	GCF_001715615.1		SAMN04437173	Fermented chinese cabbage	Food	2009	China	300X	PacBio	HGAP v. 3.0	3128783	3119435	9348	NA	NA	NA	NA	NA	NA	NA	NA	NA	NA	NA	NA	NA	1	9348
	YES		NA	X				39	ASM188018v2	44.22	MF1298	Nofima	2018-08-17	GCA_001880185.2	GCF_001880185.2		SAMN04251328	Fermented sausage	Food	2004	Norway	NA	NA	NA	3576440	3235952	63114	5636	4130	3350	2942	2273	55699	47476	45064	37426	30526	23493	10848	8511	14	340488
	YES		NA	X				8	ASM257683v1	44.35	PC520	Northwest A&F University	2017-10-18	GCA_002576835.1	GCF_002576835.1		SAMN07760023	Pickle	Food	2010	China	349X	PacBio	HGAP v. 2.0	3452904	3342669	56675	53560	NA	NA	NA	NA	NA	NA	NA	NA	NA	NA	NA	NA	2	110235
OrthoFinder	NA		NA	X				48	ASM217419v1	44.6	SRCM100434	Microbial Institute for Fermentation Industry	2017-06-06	GCA_002174195.1	GCF_002174195.1		SAMN07167784	Food	Food	2017	South Korea	962X	PacBio	SMRT Analysis v. 2.3.0	3223596	3223596	NA	NA	NA	NA	NA	NA	NA	NA	NA	NA	NA	NA	NA	NA	0	0
	YES		NA	X				31	ASM217365v1	44.4	SRCM102022	Microbial Institute for Fermentation Industry	2017-06-06	GCA_002173655.1	GCF_002173655.1		SAMN07125944	Food	Food	2017	South Korea	216X	PacBio	SMRT Analysis v. 2.3.0	3331364	3252258	65490	9596	4020	NA	NA	NA	NA	NA	NA	NA	NA	NA	NA	NA	3	79106
	YES		NA	X				92	ASM211730v1	44.37	TMW 1.1623	Technische Universitaet Muenchen	2017-05-02	GCA_002117305.1	GCF_002117305.1		SAMN05805047	Cow Milk – Bos taurus	Food	NA	Germany	237X	PacBio	Celera Assembler v. 1	3332882	3141573	42745	41908	49625	57031	NA	NA	NA	NA	NA	NA	NA	NA	NA	NA	4	191309
	YES		NA	X				90	ASM211724v1	44.3	TMW 1.25	Technische Universitaet Muenchen	2017-05-02	GCA_002117245.1	GCF_002117245.1		SAMN05805044	Raw sausage	Food	NA	Germany	290X	PacBio	Celera Assembler v. 1	3351899	3144834	64303	47816	33716	26872	11727	3538	4976	14117	NA	NA	NA	NA	NA	NA	8	207065
	YES		NA	X				101	ASM211726v1	44.22	TMW 1.277	Technische Universitaet Muenchen	2017-05-02	GCA_002117265.1	GCF_002117265.1		SAMN05805045	Palm wine	Food	NA	Germany	247X	PacBio	Celera Assembler v. 1	3400131	3099387	67983	3899	64302	47816	31304	25864	5729	43484	830	9533	NA	NA	NA	NA	10	300744
	YES		NA	X				93	ASM211728v1	44.55	TMW 1.708	Technische Universitaet Muenchen	2017-05-02	GCA_002117285.1	GCF_002117285.1		SAMN05805046	Raw sausage	Food	NA	Germany	250X	PacBio	Celera Assembler v. 1	3246485	3133208	40345	47592	14369	10971	NA	NA	NA	NA	NA	NA	NA	NA	NA	NA	4	113277
	YES		NA	X				70	ASM190845v1	44.28	TS12	University of Malaya	2016-12-19	GCA_001908455.1	GCF_001908455.1		SAMN06046789	Stinky tofu	Food	2015	Malaysia	453X	PacBio RSII	HGAP v. 2.0	3433628	3193112	64103	55319	40058	31617	27907	21512	NA	NA	NA	NA	NA	NA	NA	NA	6	240516
	YES		NA	X				74	ASM294354v1	44.4	X7021	School of Biological Engineering	2017-12-23	GCA_002943545.1	GCF_002943545.1		SAMN08166740	Stinky tofu	Food	2010	China	100X	PacBio	SMRT Analysis v. 2.3.0	3407054	3190599	30838	3991	39936	64288	67589	9813	NA	NA	NA	NA	NA	NA	NA	NA	6	216455
	NA		NA		X			91	ASM133192v2	44.7	WLPL04	Nanchang University	2018-10-18	GCA_001331925.2	GCF_001331925.2		SAMN04092618	Breast of healthy woman	Human	2013	China	275X	PacBio	SMRT Analysis v. 2.3.0	3141590	3141590	NA	NA	NA	NA	NA	NA	NA	NA	NA	NA	NA	NA	NA	NA	0	0
	NA	YES	NA					17	ASM1058694v1	44.32	202195	University of Alabama at Birmingham	2020-02-14	GCA_010586945.1	GCF_010586945.1		SAMN11618740	NA	NA	NA	Denmark	1060X	PacBio Sequel	FALCON v. 6	3356433	3295668	60765	NA	NA	NA	NA	NA	NA	NA	NA	NA	NA	NA	NA	NA	1	60765
	YES	YES	YES					51	ASM402833v1	44.38	12_3	Beijing Technology and Business University	2019-01-17	GCA_004028335.1	GCF_004028335.1		SAMN10720264	Fermented milk	Food	2012	China	150X	PacBio RSII	GS De Novo Assembler v. 2.0	3403608	3213344	47992	36153	35533	32877	20231	8792	8686	NA	NA	NA	NA	NA	NA	NA	7	190264
	YES	YES	NA					73	ASM975984v1	44.53	123-17	FSBSI Institute of Experimental Medicine	2019-12-17	GCA_009759845.1	GCF_009759845.1		SAMN13526508	Human feces (adult)	Human	2017	Russia	9X	Illumina; PacBio	FALCON v. 0.3.0; Celera Assembler v. 8.3	3238595	3191354	31650	8356	5011	2224	NA	NA	NA	NA	NA	NA	NA	NA	NA	NA	4	47241
	YES	NA	NA					118	ASM402831v1	44.53	13_3	Beijing Technology and Business University	2019-01-17	GCA_004028315.1	GCF_004028315.1		SAMN10720276	Tibet kefir	Food	2012	China	145X	PacBio RSII	SOAPdenovo v. 2.0	3273679	2991504	78746	56419	54006	45216	24779	23009	NA	NA	NA	NA	NA	NA	NA	NA	6	282175
	YES	YES	NA					105	ASM975982v1	44.39	83-18	FSBSI Institute of Experimental Medicine	2019-12-17	GCA_009759825.1	GCF_009759825.1		SAMN13526687	Human feces (adult)	Human	2017	Russia	264X	Illumina; PacBio	FALCON v. 0.3.0; Celera Assembler v. 8.3	3363821	3081029	67195	62644	44868	41742	41364	12188	8486	4305	NA	NA	NA	NA	NA	NA	8	282792
	NA	YES	NA					11	ASM976274v1	44.38	8P-A3	FSBSI Institute of Experimental Medicine	2019-12-18	GCA_009762745.1	GCF_009762745.1		SAMN13520994	Probiotic preparation "Lactobacterinum"	Other	2009	Russia	432X	Illumina; PacBio	FALCON v. 0.3.0; Celera Assembler v. 8.3	3332776	3323296	9480	NA	NA	NA	NA	NA	NA	NA	NA	NA	NA	NA	NA	NA	1	9480
	NA	YES	NA					122	ASM1297454v1	44.6	AMT74419	Korea Food Research Institute	2020-05-05	GCA_012974545.1	GCF_012974545.1		SAMN14750817	Kimchi (Korean traditional fermented food)	Food	2010	South Korea	171X	PacBio	HGAP v. 2.3.0	3227194	3227194	NA	NA	NA	NA	NA	NA	NA	NA	NA	NA	NA	NA	NA	NA	0	0
FastANI	YES	YES	NA					113	ASM359763v1	45.08	ATG-K2	AtoGen Co., Ltd.	2018-09-26	GCA_003597635.1	GCF_003597635.1		SAMN10094318	Kimchi (Korean traditional fermented food)	Food	2016	South Korea	NA	PacBio	SMRT Analysis v. 2.3.0 v. HGAP2	3175098	3034884	61159	40101	38954	NA	NA	NA	NA	NA	NA	NA	NA	NA	NA	NA	3	140214
	YES	YES	NA					57	ASM359759v1	44.5	ATG-K6	AtoGen Co., Ltd.	2018-09-26	GCA_003597595.1	GCF_003597595.1		SAMN10094369	Kimchi (Korean traditional fermented food)	Food	2016	South Korea	NA	PacBio	SMRT Analysis v. 2.3.0 v. HGAP2	3262505	3205672	56833	NA	NA	NA	NA	NA	NA	NA	NA	NA	NA	NA	NA	NA	1	56833
	YES	YES	NA					50	ASM359761v1	44.51	ATG-K8	AtoGen Co., Ltd.	2018-09-26	GCA_003597615.1	GCF_003597615.1		SAMN10094466	Kimchi (Korean traditional fermented food)	Food	2016	South Korea	NA	PacBio	SMRT Analysis v. 2.3.0 v. HGAP2	3275764	3221272	54492	NA	NA	NA	NA	NA	NA	NA	NA	NA	NA	NA	NA	NA	1	54492
	NA	NA	NA					55	ASM335212v1	44.6	b-2	Hebei University of Economics and Business	2018-08-01	GCA_003352125.1	GCF_003352125.1		SAMN08624599	Pickle	Food	2017	China	180X	PacBio	Celera Assembler v. Celera Assembler(16)	3211268	3211268	NA	NA	NA	NA	NA	NA	NA	NA	NA	NA	NA	NA	NA	NA	0	0
	NA	YES	NA					128	ASM1348780v1	44.34	BK-021	Vegut LAB Inc.	2020-07-23	GCA_013487805.1	GCF_013487805.1		SAMN11650980	Fermented onions	Food	2016	South Korea	205X	PacBio RSII	HGAP v. 3.0	3470030	3351949	74921	43160	NA	NA	NA	NA	NA	NA	NA	NA	NA	NA	NA	NA	2	118081
	NA	YES	NA					62	ASM557693v1	44.3	BNH17	KOLMAR BNH CO., LTD	2019-05-22	GCA_005576935.1	GCF_005576935.1		SAMN11650212	Angelica gigas Nakai root surface	Plant	2019	South Korea	3527X	PacBio Sequel; Illumina MiSeq	HGAP v. 4.0; PILON v. 1.22	3380674	3198645	58627	77627	45775	NA	NA	NA	NA	NA	NA	NA	NA	NA	NA	NA	3	182029
	NA	NA	NA					32	ASM1009248v1	44.43	CACC 558	Center for Industrialization of Agricultural and Livestock Microorganisms	2020-02-01	GCA_010092485.1	GCF_010092485.1		SAMN13871866	Canine feces	Animal	2019	South Korea	12X	Illumina MiSeq	HGAP v. 3.0	3348896	3250114	53289	45493	NA	NA	NA	NA	NA	NA	NA	NA	NA	NA	NA	NA	2	98782
	YES	YES	NA					123	ASM1315514v1	44.3	CNEI-KCA4	Nnamdi Azikiwe University	2020-05-24	GCA_013155145.1	GCF_013155145.1		SAMN14941080	Fermented Okpei-Onitsha	Food	2018	Nigeria	91X	Illumina MiSeq	SPAdes v. 3.12.0	3327596	3327596	NA	NA	NA	NA	NA	NA	NA	NA	NA	NA	NA	NA	NA	NA	0	0
	YES	YES	NA					66	ASM358648v1	44.55	DR7	School of Industrial Technology, Universiti Sains Malaysia	2018-09-21	GCA_003586485.1	GCF_003586485.1		SAMN09721150	Milk	Food	2016	Malaysia	210X	PacBio RSII	HGAP v. 2.3.0	3230619	3197744	32875	NA	NA	NA	NA	NA	NA	NA	NA	NA	NA	NA	NA	NA	1	32875
	NA	YES	NA					79	ASM328695v1	44.59	DSR_M2	Korea Food Research Institute	2018-07-03	GCA_003286955.1	GCF_003286955.1		SAMN07280659	Kimchi (Korean traditional fermented food)	Food	2017	South Korea	185X	PacBio	HGAP v. 3.0	3250749	3182556	48564	19629	NA	NA	NA	NA	NA	NA	NA	NA	NA	NA	NA	NA	2	68193
	YES	YES	NA					77	ASM433761v1	44.14	EM	Kyunghee University	2019-03-11	GCA_004337615.1	GCF_004337615.1		SAMN11053536	Kimchi (Korean traditional fermented food)	Food	2015	South Korea	70X	PacBio RSII	HGAP v. 2.0	3649371	3184808	71700	25646	76369	56151	54065	54979	57548	41643	21426	5036	NA	NA	NA	NA	10	464563
	NA	YES	NA					40	ASM399927v1	44.6	FBL-3a	Lanzhou Veterinary Research Institute	2019-01-08	GCA_003999275.1	GCF_003999275.1		SAMN10364449	Beef cattle feces	Animal	2017	China	100X	PacBio Sequel	FALCON v. 0.3.0	3232240	3232240	NA	NA	NA	NA	NA	NA	NA	NA	NA	NA	NA	NA	NA	NA	0	0
	YES	YES	NA					124	ASM1325696v1	44.53	G1	Londrina State University	2020-06-03	GCA_013256965.1	GCF_013256965.1		SAMN14979736	Wheat germ	Food	2019	Brazil	287X	Illumina MiSeq	CLC Genomics Workbench v. 20	3230201	3191656	32876	5669	NA	NA	NA	NA	NA	NA	NA	NA	NA	NA	NA	NA	2	38545
	YES	YES	NA					67	ASM314391v1	44.55	HAC01	AtoGen Co., Ltd.	2018-05-20	GCA_003143915.1	GCF_003143915.1		SAMN09087848	Kimchi (Korean traditional fermented food)	Food	2012	South Korea	40X	PacBio	HGAP v. 2.0	3230597	3197727	32870	NA	NA	NA	NA	NA	NA	NA	NA	NA	NA	NA	NA	NA	1	32870
	YES	YES	NA					127	ASM1345833v1	44.26	HC-2	Institute of Oceanology, Chinese Academy of Sciences	2020-07-22	GCA_013458335.1	GCF_013458335.1		SAMN13555603	Chaeturichthys stigmatias	Animal	2014	China	511X	Oxford Nanopore	Flye v. 2.6	3364901	3244416	71784	48701	NA	NA	NA	NA	NA	NA	NA	NA	NA	NA	NA	NA	2	120485
	NA	YES	NA					126	ASM1336771v1	44.4	Heal19	Wageningen University and Research	2020-06-23	GCA_013367715.1	GCF_013367715.1		SAMN14600802	Human GI tract	Human	1994	Sweden	228X	PacBio RS	HGAP v. 3.0	3366732	3265930	75082	25720	NA	NA	NA	NA	NA	NA	NA	NA	NA	NA	NA	NA	2	100802
	NA	YES	NA					36	ASM342835v1	44.5	IDCC3501	Research Laboratories, Ildong Pharmaceutical	2018-08-26	GCA_003428355.1	GCF_003428355.1		SAMN09858434	Kimchi (Korean traditional fermented food)	Food	2018	South Korea	6X	PacBio RSII; Illumina HiSeq	HGAP v. 3.0	3242652	3242652	NA	NA	NA	NA	NA	NA	NA	NA	NA	NA	NA	NA	NA	NA	0	0
	NA	YES	NA					44	ASM431966v1	44.41	IRG1	Korea Food Research Institute	2019-02-28	GCA_004319665.1	GCF_004319665.1		SAMN08290306	Human feces (infant)	Human	2016	South Korea	129X	PacBio	HGAP v. 3.0	3378627	3224098	70205	55589	12484	9739	6512	NA	NA	NA	NA	NA	NA	NA	NA	NA	5	154529
	YES	YES	NA					83	ASM302000v1	44.42	K25	Beijing Technology and Business University (BTBU)	2018-03-27	GCA_003020005.1	GCF_003020005.1		SAMN06560050	Fermented milk	Food	2010	China	155X	PacBio	SMRT Analysis v. 2.3.0	3412154	3175846	14831	42993	47145	60019	61535	9785	NA	NA	NA	NA	NA	NA	NA	NA	6	236308
	NA	YES	NA					12	ASM286877v1	44.5	K259	Handong Global University	2018-01-09	GCA_002868775.1	GCF_002868775.1		SAMN08274873	Kimchi (Korean traditional fermented food)	Food	2017	South Korea	98X	PacBio	GS De Novo Assembler v. 1.6	3373076	3312096	60980	NA	NA	NA	NA	NA	NA	NA	NA	NA	NA	NA	NA	NA	1	60980
	NA	YES	NA					37	ASM369259v1	44.3	KACC 92189	Seoul National University	2018-10-29	GCA_003692595.1	GCF_003692595.1		SAMN07661079	NA	NA	2017	South Korea	325X	PacBio	HGAP v. 3.0	3460294	3241428	65826	74727	55963	22350	NA	NA	NA	NA	NA	NA	NA	NA	NA	NA	4	218866
	YES	NA	NA					84	ASM286875v1	44.59	KC3	Handong Global University	2018-01-09	GCA_002868755.1	GCF_002868755.1		SAMN08274863	Kimchi (Korean traditional fermented food)	Food	2017	South Korea	95X	PacBio	GS De Novo Assembler v. 1.6	3330006	3174864	71500	27858	55784	NA	NA	NA	NA	NA	NA	NA	NA	NA	NA	NA	3	155142
	YES	NA	NA					56	ASM972058v1	44.39	KCCP11226	Incheon National University	2019-11-30	GCA_009720585.1	GCF_009720585.1		SAMN13255693	Kimchi (Korean traditional fermented food)	Food	2016	South Korea	255X	PacBio RSII	HGAP v. 4.0	3382104	3206264	80744	54114	40982	NA	NA	NA	NA	NA	NA	NA	NA	NA	NA	NA	3	175840
	NA	YES	NA					6	ASM290687v1	44.11	LB1-2	University of Alberta	2018-01-30	GCA_002906875.1	GCF_002906875.1		SAMN08367724	Beehive	Insect	2006	Philippines	260X	PacBio	HGAP v. 3.0	3541869	3359427	117339	56891	8212	NA	NA	NA	NA	NA	NA	NA	NA	NA	NA	NA	3	182442
	NA	YES	NA					69	ASM677050v1	44.47	LLY-606	BGI	2019-07-09	GCA_006770505.1	GCF_006770505.1		SAMN07620857	Human feces (adult)	Human	2014	China	200X	PacBio	Celera Assembler v. canu-1.4	3259255	3194447	64808	NA	NA	NA	NA	NA	NA	NA	NA	NA	NA	NA	NA	NA	1	64808
	YES	YES	NA					86	ASM381312v1	44.5	LMT1-48	Medytox	2018-11-21	GCA_003813125.1	GCF_003813125.1		SAMN10417190	Kimchi (Korean traditional fermented food)	Food	2015	South Korea	138X	PacBio RSII	GS De Novo Assembler v. july-2017	3281039	3167967	53517	34427	14538	10590	NA	NA	NA	NA	NA	NA	NA	NA	NA	NA	4	113072
	NA	YES	NA					42	ASM309759v1	44.38	LQ80	Naoko Moriya's shared submissions	2018-05-08	GCA_003097595.1	GCF_003097595.1		SAMN08939683	Pig feed from feed plant	Animal	2002	Japan	450X	PacBio	HGAP v. 3.0	3447624	3230192	92191	58027	30644	16405	10218	6355	3592	NA	NA	NA	NA	NA	NA	NA	7	217432
	NA		NA					80	ASM1130459v1	44.7	LS/07	Institute of Molecular Biology SAS	2020-03-16	GCA_011304595.1	GCF_011304595.1		SAMN10717828	Mixed culture	NA	2007	Slovakia	134X	IonTorrent; PacBio RSII	SPAdes v. 3.11.1	3182330	3182330	NA	NA	NA	NA	NA	NA	NA	NA	NA	NA	NA	NA	NA	NA	0	0
	YES		NA					114	ASM361101v1	44.54	NCIMB 700965	University of California Davis	2018-10-03	GCA_003611015.1	GCF_003611015.1		SAMN07672117	Cheese	Food	1957	New Zealand	310X	PacBio	HGAP v. 2.3.0	3216285	3015495	66439	52109	41818	23484	16940	NA	NA	NA	NA	NA	NA	NA	NA	NA	5	200790
	YES		NA					115	ASM432874v1	44.54	NCIMB700965.EF.A	University of California Davis	2019-03-06	GCA_004328745.1	GCF_004328745.1		SAMN08432977	NA	NA	2016	USA	310X	PacBio	HGAP v. 2.3.0	3217131	3015457	66437	52995	23484	41818	16940	NA	NA	NA	NA	NA	NA	NA	NA	NA	5	201674
	YES		NA					96	ASM332539v1	44.61	nF1	Biogenicskorea Co., Ltd.	2018-07-17	GCA_003325395.1	GCF_003325395.1		SAMN09602223	Kimchi (Korean traditional fermented food)	Food	2011	South Korea	311X	PacBio	HGAP v. 2.3.0	3191992	3120761	40759	30472	NA	NA	NA	NA	NA	NA	NA	NA	NA	NA	NA	NA	2	71231
	YES		NA					95	ASM395288v1	44.61	nF1-FD	Korea Food Research Institute	2018-12-18	GCA_003952885.1	GCF_003952885.1		SAMN08158233	Kimchi (Korean traditional fermented food)	Food	2017	South Korea	164X	PacBio	HGAP v. 4.0	3195678	3122126	42492	31060	NA	NA	NA	NA	NA	NA	NA	NA	NA	NA	NA	NA	2	73552
	NA		NA					81	ASM677048v1	44.51	pc-26	BGI	2019-07-09	GCA_006770485.1	GCF_006770485.1		SAMN07620858	Human feces (adult)	Human	2014	China	200X	PacBio	Celera Assembler v. canu-1.4	3303360	3181760	61600	60000	NA	NA	NA	NA	NA	NA	NA	NA	NA	NA	NA	NA	2	121600
	NA		NA					87	ASM307643v1	44.7	plantarum	Beijing Academy of Agriculture and Forestry Sciences	2018-05-01	GCA_003076435.1	GCF_003076435.1		SAMN06675000	Weaned piglets	Animal	2010	China	54X	PacBio	SOAPdenovo v. 2.04	3164369	3164369	NA	NA	NA	NA	NA	NA	NA	NA	NA	NA	NA	NA	NA	NA	0	0
	YES		NA					120	ASM399960v1	44.84	Q7	Ocean University of China	2019-01-08	GCA_003999605.1	GCF_003999605.1		SAMN06324064	Yak fermented milk	Food	2012	China	258X	Illumina MiSeq; PacBio	Newbler v. 2.8; HGAP v. version 3.0	2981934	2952198	12458	2968	2411	11899	NA	NA	NA	NA	NA	NA	NA	NA	NA	NA	4	29736
	NA		NA					41	ASM326940v1	44.6	SK151	Dankook University	2018-06-28	GCA_003269405.1	GCF_003269405.1		SAMN09373895	Kimchi (Korean traditional fermented food)	Food	2016	South Korea	271X	PacBio	HGAP v. 3.0	3231249	3231249	NA	NA	NA	NA	NA	NA	NA	NA	NA	NA	NA	NA	NA	NA	0	0
	YES		NA					23	ASM396685v1	44.26	SN35N	Hiroshima University	2018-08-10	GCA_003966855.1	GCF_003966855.1		SAMD00097254	Japanese peer	Food	2003	Japan	450X	PacBio RSII	HGAP v. 2.3.0	3415192	3267626	22660	23742	35425	65739	NA	NA	NA	NA	NA	NA	NA	NA	NA	NA	4	147566
	YES		NA					111	ASM1210935v1	44.45	SPC-SNU 72-2	Chungbuk National University	2020-04-07	GCA_012109355.1	GCF_012109355.1		SAMN14478475	Kimchi (Korean traditional fermented food)	Food	2020	South Korea	34X	Illumina; PacBio RSII	canu v. 1.7	3253666	3037092	44357	45820	51115	75282	NA	NA	NA	NA	NA	NA	NA	NA	NA	NA	4	216574
OrthoFinder	NA		NA					47	ASM991361v1	44.6	SRCM100438	Microbial Institute for Fermentation Industry	2020-01-22	GCA_009913615.1	GCF_009913615.1		SAMN08707596	Human feces (infant)	Human	2017	South Korea	201X	PacBio	HGAP v. 3.0	3223642	3223642	NA	NA	NA	NA	NA	NA	NA	NA	NA	NA	NA	NA	NA	NA	0	0
OrthoFinder	NA		NA					45	ASM991363v1	44.6	SRCM100440	Microbial Institute for Fermentation Industry	2020-01-22	GCA_009913635.1	GCF_009913635.1		SAMN08707597	Human feces (infant)	Human	2017	South Korea	308X	PacBio	HGAP v. 3.0	3223644	3223644	NA	NA	NA	NA	NA	NA	NA	NA	NA	NA	NA	NA	NA	NA	0	0
OrthoFinder	NA		NA					46	ASM991365v1	44.6	SRCM100442	Microbial Institute for Fermentation Industry	2020-01-22	GCA_009913655.1	GCF_009913655.1		SAMN08707598	Human feces (infant)	Human	2017	South Korea	303X	PacBio	HGAP v. 3.0	3223643	3223643	NA	NA	NA	NA	NA	NA	NA	NA	NA	NA	NA	NA	NA	NA	0	0
	YES		NA					71	ASM991367v1	44.21	SRCM100995	Microbial Institute for Fermentation Industry	2020-01-22	GCA_009913675.1	GCF_009913675.1		SAMN08707599	Pickled Green Chili Peppers	Food	2017	South Korea	163X	PacBio	HGAP v. 3.0	3478302	3192505	63193	57906	54337	48008	33701	28652	NA	NA	NA	NA	NA	NA	NA	NA	6	285797
	YES		NA					64	ASM991369v1	44.38	SRCM101105	Microbial Institute for Fermentation Industry	2020-01-22	GCA_009913695.1	GCF_009913695.1		SAMN08707600	Kimchi (Korean traditional fermented food)	Food	2017	South Korea	172X	PacBio	HGAP v. 3.0	3344317	3198315	63031	47044	35927	NA	NA	NA	NA	NA	NA	NA	NA	NA	NA	NA	3	146002
	YES		NA					43	ASM991409v1	44.38	SRCM101167	Microbial Institute for Fermentation Industry	2020-01-22	GCA_009914095.1	GCF_009914095.1		SAMN08707601	Kimchi (Korean traditional fermented food)	Food	2017	South Korea	219X	PacBio	HGAP v. 3.0	3410777	3226492	60072	50704	47265	26244	NA	NA	NA	NA	NA	NA	NA	NA	NA	NA	4	184285
FastANI	NA		NA					116	ASM991379v1	45.21	SRCM101187	Microbial Institute for Fermentation Industry	2020-01-22	GCA_009913795.1	GCF_009913795.1		SAMN08707602	Kimchi (Korean traditional fermented food)	Food	2017	South Korea	308X	PacBio	HGAP v. 3.0	3097002	2997094	55898	44010	NA	NA	NA	NA	NA	NA	NA	NA	NA	NA	NA	NA	2	99908
	YES		NA					85	ASM991383v1	44.43	SRCM101222	Microbial Institute for Fermentation Industry	2020-01-22	GCA_009913835.1	GCF_009913835.1		SAMN08707603	Kimchi (Korean traditional fermented food)	Food	2017	South Korea	187X	PacBio	HGAP v. 3.0	3358114	3170950	53672	49404	42023	23476	18589	NA	NA	NA	NA	NA	NA	NA	NA	NA	5	187164
	YES		NA					106	ASM993782v1	44.41	SRCM101511	Microbial Institute for Fermentation Industry	2020-01-28	GCA_009937825.1	GCF_009937825.1		SAMN08707604	Kimchi (Korean traditional fermented food)	Food	2017	South Korea	240X	PacBio	HGAP v. 3.0	3272716	3074489	55543	50150	46055	26197	20282	NA	NA	NA	NA	NA	NA	NA	NA	NA	5	198227
	NA		NA					52	ASM991385v1	44.31	SRCM101518	Microbial Institute for Fermentation Industry	2020-01-22	GCA_009913855.1	GCF_009913855.1		SAMN08707605	Kimchi (Korean traditional fermented food)	Food	2017	South Korea	206X	PacBio	HGAP v. 3.0	3416247	3213319	74504	41133	38506	28959	19826	NA	NA	NA	NA	NA	NA	NA	NA	NA	5	202928
	NA		NA					33	ASM991397v1	44.41	SRCM102737	Microbial Institute for Fermentation Industry	2020-01-22	GCA_009913975.1	GCF_009913975.1		SAMN08707612	Soybean paste (Chonggugjang)	Food	2017	South Korea	271X	PacBio	HGAP v. 3.0	3377893	3249738	65209	62946	NA	NA	NA	NA	NA	NA	NA	NA	NA	NA	NA	NA	2	128155
	YES		NA					100	ASM408799v1	44.31	SRCM103295	Microbial Institute for Fermentation Industry	2019-01-21	GCA_004087995.1	GCF_004087995.1		SAMN10743307	Food	Food	2018	South Korea	227X	PacBio RSII; Illumina MiSeq	HGAP v. 2.3.0; PILON v. 1.22	3448313	3105560	86361	66225	148378	31502	10287	NA	NA	NA	NA	NA	NA	NA	NA	NA	5	342753
	YES		NA					102	ASM414175v1	44.38	SRCM103297	Microbial Institute for Fermentation Industry	2019-02-06	GCA_004141755.1	GCF_004141755.1		SAMN10849468	Food	Food	2018	South Korea	251X	PacBio RSII; Illumina MiSeq	HGAP v. 2.3.0; PILON v. 1.22	3329372	3099030	65315	53411	31776	18081	49620	12139	NA	NA	NA	NA	NA	NA	NA	NA	6	230342
	NA		NA					82	ASM414187v1	44.31	SRCM103300	Microbial Institute for Fermentation Industry	2019-02-06	GCA_004141875.1	GCF_004141875.1		SAMN10849470	Food	Food	2018	South Korea	280X	PacBio RSII; Illumina MiniSeq	HGAP v. 2.3.0; PILON v. 1.22	3388332	3179169	73692	77412	52824	5235	NA	NA	NA	NA	NA	NA	NA	NA	NA	NA	4	209163
	YES		NA					99	ASM414189v1	44.25	SRCM103303	Microbial Institute for Fermentation Industry	2019-02-06	GCA_004141895.1	GCF_004141895.1		SAMN10849471	Food	Food	2018	South Korea	241X	PacBio RSII; Illumina MiSeq	HGAP v. 2.3.0; PILON v. 1.22	3301393	3107572	67997	16468	79727	29629	NA	NA	NA	NA	NA	NA	NA	NA	NA	NA	4	193821
	YES		NA					72	ASM410132v1	44.31	SRCM103311	Microbial Institute for Fermentation Industry	2019-01-22	GCA_004101325.1	GCF_004101325.1		SAMN10742279	Food	Food	2018	South Korea	192X	PacBio RSII; Illumina MiSeq	HGAP v. 2.3.0; PILON v. 1.22	3441456	3192137	52024	37339	53276	106680	NA	NA	NA	NA	NA	NA	NA	NA	NA	NA	4	249319
	YES		NA					21	ASM410150v1	44.29	SRCM103357	Microbial Institute for Fermentation Industry	2019-01-22	GCA_004101505.1	GCF_004101505.1		SAMN10742635	Food	Food	2018	South Korea	271X	PacBio RSII; Illumina MiSeq	HGAP v. 2.3.0; PILON v. 1.22	3543241	3277486	39317	80233	80255	65950	NA	NA	NA	NA	NA	NA	NA	NA	NA	NA	4	265755
	NA		NA					88	ASM410154v1	44.55	SRCM103361	Microbial Institute for Fermentation Industry	2019-01-22	GCA_004101545.1	GCF_004101545.1		SAMN10743316	Food	Food	2018	South Korea	184X	PacBio RSII; Illumina MiSeq	HGAP v. 2.3.0; PILON v. 1.22	3276501	3163668	105263	7570	NA	NA	NA	NA	NA	NA	NA	NA	NA	NA	NA	NA	2	112833
	NA		NA					110	ASM410160v1	44.67	SRCM103362	Microbial Institute for Fermentation Industry	2019-01-22	GCA_004101605.1	GCF_004101605.1		SAMN10743347	Food	Food	2018	South Korea	133X	PacBio RSII; Illumina MiSeq	HGAP v. 2.3.0; PILON v. 1.22	3118171	3038657	53951	15677	4443	5443	NA	NA	NA	NA	NA	NA	NA	NA	NA	NA	4	79514
	YES		NA					98	ASM410162v1	44.35	SRCM103418	Microbial Institute for Fermentation Industry	2019-01-22	GCA_004101625.1	GCF_004101625.1		SAMN10743382	Food	Food	2018	South Korea	179X	PacBio RSII; Illumina MiSeq	HGAP v. 2.3.0; PILON v. 1.22	3320714	3116436	71042	43722	33561	30979	24974	NA	NA	NA	NA	NA	NA	NA	NA	NA	5	204278
	YES		NA					78	ASM410164v1	44.27	SRCM103426	Microbial Institute for Fermentation Industry	2019-01-22	GCA_004101645.1	GCF_004101645.1		SAMN10743463	Food	Food	2018	South Korea	262X	PacBio RSII; Illumina MiSeq	HGAP v. 2.3.0; PILON v. 1.22	3480687	3182624	208344	59992	24827	4900	NA	NA	NA	NA	NA	NA	NA	NA	NA	NA	4	298063
	NA		NA					15	ASM410349v1	44.5	SRCM103472	Microbial Institute for Fermentation Industry	2019-01-23	GCA_004103495.1	GCF_004103495.1		SAMN10754018	Food	Food	2018	South Korea	135X	PacBio RSII; Illumina MiSeq	HGAP v. 2.3.0; PILON v. 1.22	3301805	3301805	NA	NA	NA	NA	NA	NA	NA	NA	NA	NA	NA	NA	NA	NA	0	0
	NA		NA					16	ASM410351v1	44.47	SRCM103473	Microbial Institute for Fermentation Industry	2019-01-23	GCA_004103515.1	GCF_004103515.1		SAMN10754056	Food	Food	2018	South Korea	168X	PacBio RSII; Illumina MiSeq	HGAP v. 2.3.0; PILON v. 1.22	3316671	3301769	14902	NA	NA	NA	NA	NA	NA	NA	NA	NA	NA	NA	NA	NA	1	14902
	NA		NA					125	ASM1330526v1	44.51	TCI507	TCI Co.,LTD	2020-06-09	GCA_013305265.1	GCF_013305265.1		SAMN15080508	Orange	Food	2017	Taiwan	317X	Illumina	Flye v. 2.4.2	3264501	3171824	14694	38269	22944	16770	NA	NA	NA	NA	NA	NA	NA	NA	NA	NA	4	92677
	NA		NA					49	ASM961949v1	44.51	TMW 1.1308	Technische Universitaet Muenchen	2019-11-07	GCA_009619495.1	GCF_009619495.1		SAMN07236646	NA	NA	NA	Germany	261X	PacBio	Celera Assembler v. 1	3333531	3221805	70917	40809	NA	NA	NA	NA	NA	NA	NA	NA	NA	NA	NA	NA	2	111726
	YES		NA					9	ASM334537v1	44.31	TMW 1.1478	Technische Universitaet Muenchen	2018-07-30	GCA_003345375.1	GCF_003345375.1		SAMN07236647	Honey	Food	NA	Germany	213X	PacBio	Celera Assembler v. 1	3387168	3326107	61061	NA	NA	NA	NA	NA	NA	NA	NA	NA	NA	NA	NA	NA	1	61061
	NA		NA					2	ASM473096v1	44.2	UNQLp11	Universidad Nacional de Quilmes	2019-04-08	GCA_004730965.1	GCF_004730965.1		SAMN09692902	Pinot noir wine	Food	2012	Argentina	383X	PacBio RSII	canu v. 1.6	3534932	3534932	NA	NA	NA	NA	NA	NA	NA	NA	NA	NA	NA	NA	NA	NA	0	0
	YES		NA					104	ASM1102229v1	44.51	X7022	East China University of Science and Technology	2020-02-26	GCA_011022295.1	GCF_011022295.1		SAMN14069765	Plant	Plant	2016	China	30X	Illumina	ABySS v. JUN-2019	3243828	3085008	68679	38326	35058	16757	NA	NA	NA	NA	NA	NA	NA	NA	NA	NA	4	158820
	NA		NA					28	ASM783359v1	44.51	Y44	Dalian Polythenic University	2019-08-05	GCA_007833595.1	GCF_007833595.1		SAMN09487401	Turbot	Animal	2015	China	265X	PacBio	HGAP v. 3.0	3306722	3255555	51167	NA	NA	NA	NA	NA	NA	NA	NA	NA	NA	NA	NA	NA	1	51167
	YES		NA					117	ASM402829v1	44.56	YW11	Beijing Technology and Business University	2019-01-17	GCA_004028295.1	GCF_004028295.1		SAMN10720278	Tibet kefir	Food	2012	China	151X	PacBio RSII	SOAPdenovo v. 2.0	3249304	2991907	78746	56421	54005	45216	23009	NA	NA	NA	NA	NA	NA	NA	NA	NA	5	257397
	YES		NA					53	ASM362735v1	44.46	ZFM4	Zhejiang Gongshang University	2018-10-08	GCA_003627355.1	GCF_003627355.1		SAMN07303049	Human feces (infant)	Human	2005	China	46X	PacBio RSII; Illumina HiSeq	GATK v. v1.6-13; Celera Assembler v. 8.3; SMRT Analysis v. v2.2.0	3303780	3213092	41517	32970	16201	NA	NA	NA	NA	NA	NA	NA	NA	NA	NA	NA	3	90688
	NA		NA					22	ASM358972v1	44.35	ZFM55	Zhejiang Gongshang University	2018-09-23	GCA_003589725.1	GCF_003589725.1		SAMN07305427	Human feces (infant)	Human	2011	China	47X	PacBio RSII; Illumina HiSeq	FALCON v. 0.3.0; proovread v. 2.12; Celera Assembler v. 8.3; SMRT Analysis v. v2.3.0; GATK v. v1.6-13	3412302	3268766	51041	48575	43920	NA	NA	NA	NA	NA	NA	NA	NA	NA	NA	NA	3	143536
	NA		NA					25	ASM362733v1	44.28	ZFM9	Zhejiang Gongshang University	2018-10-08	GCA_003627335.1	GCF_003627335.1		SAMN07303085	Human feces (infant)	Human	2005	China	44X	PacBio RSII; Illumina HiSeq	GATK v. v1.6-13; Celera Assembler v. 8.3; SMRT Analysis v. v2.2.0	3434010	3261543	51005	48571	25956	24973	21962	NA	NA	NA	NA	NA	NA	NA	NA	NA	5	172467
																																										119273
