# Supplementary material for: Comprehensive pan‐genome analysis of Lactiplantibacillus plantarum complete genomes
Source: J Appl Microbiol. 2021 Jul 24;132(1):592–604. doi: 10.1111/jam.15199 (PMC9290807; doi:10.1111/jam.15199)
Supplement: Supplementary file 2 — Table S2 [file JAM-132-592-s002.xlsx]

## Sheet: output
strain	rep38_CP002655	rep38_CP005943	repUS73_CP002654	rep28_CP003162	rep28_CP005948	repUS73_CP002654	repUS64_JN601038	rep32_AL592102	repUS75_CP002393		Total
12_3	1	0	0	0	1	1	0	0	0		3
13_3	0	2	0	0	0	0	0	0	0		2
16	1	1	0	0	2	1	0	0	0		5
83-18	1	0	0	0	0	0	0	0	0		1
123-17	0	1	0	0	0	0	1	0	0		2
ATCC 8014	0	0	0	0	2	0	0	0	0		2
ATG-K2	0	2	0	3	2	0	0	0	0		7
ATG-K6	0	0	0	0	0	2	0	0	0		2
ATG-K8	0	0	0	0	0	2	0	0	0		2
BDGP2	0	0	0	0	0	1	0	0	0		1
BLS41	0	1	0	0	0	0	0	0	0		1
C410L1	3	0	0	0	0	0	0	0	0		3
CAUH2	0	0	0	0	1	0	1	0	0		2
CLP0611	0	0	0	0	0	1	0	0	0		1
CNEI-KCA4	0	0	0	0	0	1	0	0	0		1
DF	0	0	0	0	0	1	0	0	0		1
DOMLa	0	0	0	0	0	0	1	0	0		1
DR7	0	0	0	0	0	1	0	0	0		1
EM	0	4	0	0	0	2	2	0	0		8
G1	0	0	0	0	0	1	0	0	0		1
HAC01	0	0	0	0	0	1	0	0	0		1
HC-2	0	0	0	0	0	1	0	0	0		1
HFC8	0	0	0	2	0	1	2	2	0		7
JBE490	0	0	0	0	1	0	0	0	0		1
K25	0	0	1	0	0	0	0	0	0		1
KC3	0	2	0	0	0	0	0	0	0		2
KCCP11226	0	1	0	0	0	0	0	0	0		1
KP	0	0	0	0	0	1	0	0	0		1
LMT1-48	1	1	0	0	0	0	0	0	0		2
LPL-1	0	0	0	0	1	0	0	0	0		1
LY-78	0	0	0	1	0	0	0	0	0		1
LZ206	1	0	0	0	0	0	0	0	0		1
LZ227	0	0	0	1	0	0	0	0	0		1
MF1298	1	0	1	0	0	0	1	0	0		3
NCIMB_700965	0	0	1	0	1	0	0	0	0		2
NCIMB700965_EF	0	0	1	0	0	0	0	0	0		1
nF1	1	0	0	0	0	0	0	0	0		1
nF1-FD	1	0	0	0	0	0	0	0	0		1
P_8	0	1	0	0	1	0	0	0	0		2
PC520	0	1	0	0	0	0	0	0	0		1
Q7	0	0	0	0	1	0	1	0	0		2
RI-113	1	1	0	1	1	0	0	0	0		4
SN35N	0	0	0	1	0	0	0	0	0		1
SPC-SNU_72-2	0	1	0	0	0	0	0	0	0		1
SRCM100995	0	0	0	0	0	1	0	0	0		1
SRCM101105	0	1	0	0	0	0	0	0	0		1
SRCM101167	0	0	0	0	1	1	0	0	0		2
SRCM101222	0	0	0	0	0	1	0	0	0		1
SRCM101511	0	0	0	1	0	0	0	0	0		1
SRCM102022	0	0	0	1	0	0	2	0	0		3
SRCM103295	1	2	0	0	0	0	0	0	0		3
SRCM103297	0	1	2	0	0	0	0	0	0		3
SRCM103303	0	0	1	0	0	0	0	0	0		1
SRCM103311	0	1	0	0	0	0	0	0	0		1
SRCM103357	0	1	0	0	0	0	0	0	0		1
SRCM103418	0	0	0	2	0	0	0	0	0		2
SRCM103426	0	1	0	0	0	0	0	0	0		1
TMW_1_25	1	0	1	0	1	0	0	0	0		3
TMW_1_277	1	0	0	0	1	1	0	0	0		3
TMW_1_708	0	0	0	1	0	1	0	0	0		2
TMW_1_1478	0	1	0	0	0	0	0	0	0		1
TMW_1_1623	0	1	0	0	0	0	0	0	0		1
TS12	0	1	0	0	2	0	0	0	1		4
X7021	0	1	0	0	0	0	0	0	0		1
X7022	0	0	0	0	0	1	0	0	0		1
YW11	0	2	0	0	0	0	0	0	0		2
ZFM4	1	0	0	0	0	0	0	0	0		1

## Sheet: legend
	PLASMID_ACCESSION NUMBER
STRAIN	HITS
