# Supplementary material for: Comprehensive pan‐genome analysis of Lactiplantibacillus plantarum complete genomes
Source: J Appl Microbiol. 2021 Jul 24;132(1):592–604. doi: 10.1111/jam.15199 (PMC9290807; doi:10.1111/jam.15199)
Supplement: Supplementary file 3 — Table S3 [file JAM-132-592-s004.xlsx]

## Sheet: original
Lenght Kb	PHAGE_Lactob_Sha1_NC_019489(3)	PHAGE_Lactob_Sha1_NC_019489(4)	PHAGE_Lactob_Sha1_NC_019489(8)	PHAGE_Lactob_Sha1_NC_019489(9)	PHAGE_Lactob_Sha1_NC_019489(28)	PHAGE_Lactob_Sha1_NC_019489(18)	PHAGE_Lactob_Sha1_NC_019489(19)	PHAGE_Lactob_Sha1_NC_019489(20)	PHAGE_Lactob_Sha1_NC_019489(27)	PHAGE_Lactob_Sha1_NC_019489(23)	PHAGE_Lactob_Sha1_NC_019489(21)	PHAGE_Lactob_Sha1_NC_019489(25)	PHAGE_Lactob_Sha1_NC_019489(29)	PHAGE_Lactob_Sha1_NC_019489(22)	PHAGE_Lactob_Sha1_NC_019489(24)	PHAGE_Lactob_Sha1_NC_019489(26)	PHAGE_Lactob_Sha1_NC_019489(31)	PHAGE_Lactob_Sha1_NC_019489(30)	PHAGE_Lactob_Sha1_NC_019489(32)	PHAGE_Lactob_Sha1_NC_019489(33)	PHAGE_Lactob_Sha1_NC_019489(35)	PHAGE_Lactob_Sha1_NC_019489(10)	PHAGE_Lactob_Sha1_NC_019489(16)	PHAGE_Lactob_Sha1_NC_019489(14)	PHAGE_Lactob_Sha1_NC_019489(11)	PHAGE_Lactob_Sha1_NC_019489(34)	PHAGE_Lactob_Sha1_NC_019489(36)	PHAGE_Lactob_Sha1_NC_019489(17)	PHAGE_Lactob_Sha1_NC_019489(12)	PHAGE_Lactob_Sha1_NC_019489(13)	PHAGE_Lactob_Sha1_NC_019489(37)	PHAGE_Lactob_Sha1_NC_019489(55)	PHAGE_Lactob_Sha1_NC_019489(39)	PHAGE_Lactob_Sha1_NC_019489(42)	PHAGE_Lactob_Sha1_NC_019489(41)	PHAGE_Lactob_Sha1_NC_019489(40)	PHAGE_Lactob_phig1e_NC_004305(5)	PHAGE_Lactob_phig1e_NC_004305(2)	PHAGE_Lactob_phig1e_NC_004305(3)	PHAGE_Lactob_phig1e_NC_004305(6)	PHAGE_Lactob_phig1e_NC_004305(7)	PHAGE_Lactob_phig1e_NC_004305(8)	PHAGE_Lactob_phig1e_NC_004305(9)	PHAGE_Lactob_phig1e_NC_004305(11)	PHAGE_Lactob_phig1e_NC_004305(12)	PHAGE_Lactob_phig1e_NC_004305(15)	PHAGE_Lactob_phig1e_NC_004305(10)	PHAGE_Lactob_phig1e_NC_004305(13)	PHAGE_Lactob_phig1e_NC_004305(21)
5-2								44.1																																								42.3
16																																									66.2
202195	37.5							44.7																													30.4						37.9
10CH									41.9																																		48.7
12_3	30																	40.3		45.5
123-17
13_3				62.3
83-18																																								36.9		40.8
8P-A3																																				44.7											43.1
AMT74419								44.9																																							48.7
ATCC_8014							42.7
ATG-K2						38																																23.5
ATG-K6																										41														80.1
ATG-K8																										41														80.1
b-2																				45.9
B21																															44.6
BDGP2					41.7																						45.1													52.7				42.2
BK-021		15.9				24.5							45.7																																45.6
BLS41								40.5
BNH17						41.1											50.8
C410L1					50.8																																												61.7
CACC_558																		41
CAUH2																																												41.4
CGMCC_1_557														58
CLP0611																										54.9														83.9
CNEI-KCA4																										44.2																42.4
DF					41.5				66.8																																		42.3
dm																										49.7																	44.1
DOMLa							42.7
DR7																										41														80.1
DSM_16365	14.6																																												134.3
DSR_M2					40.9
EM																																													41.6			43.6
FBL-3a																																45.6
G1																										41														80.1
GB-LP1
HAC01															29.1																									80.1
HC-2																		48.9												38.7
Heal19																	43.6												48.9
HFC8			11.2												46.4																										86.6
IDCC3501												53.5
IRG1																			44.3
JBE245	22.4				42.6																																							42.8
JBE490																		45.8							68.2
JDM1							42.7
K25	42													39.4																											45.4
K259																				55
KACC_92189																			53.9
KC28																									48.8															18.1		52.2					48.8
KC3	41										46.3																														47.4
KCCP11226															44.1												44.2
KP					41.5																						44.7																42.3
LB1-2												43.2																														15.3	44.5			57.2
LLY-606															38.9
LM1004													39.2																									28.7
LMT1-48						32													46.4
LP2																		67.1
LP3								40.7
LPL-1																				47
LQ80																	49.4																										44.9
LS_07	47.2														50.9																												42.5
LY-78	35.4										39.6
LZ206																											41.4																	45.8
LZ227																								44.4
LZ95
MF1298																															43.7
NCIMB_700965				86									50.1
NCIMB700965_EF				86									50.1
NCU116																																			44.4							50.7
nF1																																													44.2
nF1-FD																																													41.6
P_8				83														48.9
pc-26
PC520																											87.2															45.2
plantarum	31.6																			43.2
Q7	33.4																																																44.2
RI-113												42.4																																				57.5
SK151									44																																						46.6
SN35N																				43.6																							41.3				41.3
SPC-SNU_72-2			79.5								33.4
SRCM100434									40.9
SRCM100438																									24.2			26.3
SRCM100440												35.7
SRCM100442																									20.8			27.3
SRCM100995
SRCM101105
SRCM101167																	39.7
SRCM101187
SRCM101222																			48																									48.4
SRCM101511
SRCM101518																			50.3																				24.4
SRCM102022																																	56.1									50.5		43.1
SRCM102737																																	44.6
SRCM103295																								46.6																			41.3
SRCM103297									41.2
SRCM103300																			45.7			81.9
SRCM103303														39																				44.8										50.3
SRCM103311																			45.7			81.9
SRCM103357																				43.9																							48.3
SRCM103361	29.5															41.1																									59.6		40.7
SRCM103362									42.4																																41.5
SRCM103418					45.1																																											51.5
SRCM103426																		45.8							68.2
SRCM103472
SRCM103473
ST-III													39.9
TCI507																		42.8
TMW_1_1308
TMW_1_1478													39.9																											47.1							47
TMW_1_1623																											44.2
TMW_1_25	29.3
TMW_1_277	29.3
TMW_1_708	42.3																																		57.1
TS12										43.9																																				45.5
UNQLp11																40.7							46.2							49.7													43.3
WCFS1	30.2																																											42.1			40.4
WLPL04																											44.2
X7021																				56.3
X7022	36.1											43.6
Y44												37.9
YW11			62.3
ZFM4																					41.4																							45.8
ZFM55
ZFM9
Zhang-LL	18																																																44.2
ZJ316																											41.4
ZS2058																																									47.6
[truncated: 78 more columns]

## Sheet: description
	Criteria for scoring prophage regions (as intact, questionable, or incomplete)
	Method 1:
	1. If the number of certain phage organism in this table is more than or equal to 100% of the total number of CDS of the region,
	the region is marked with total score 150. If less than 100%, method 2 and 3 will be used.
	Method 2:
	1. If the number of certain phage organism in this table is more than 50% of the total number of CDS of the region, that phage
	organism is considered as the major potential phage for that region; the percentage of the total number
	of that phage organism in this table in the total number of proteins of the region is calculated and
	then multipled by 100; the percentage of the length of that phage organism in this table in the length
	of the region is calculated and then multipled by 50 (phage head's encapsulation capability is considered).
	Method 3:
	1. If any of the specific phage-related keywords (such as 'capsid', 'head', 'integrase', 'plate', 'tail', 'fiber',
	'coat', 'transposase', 'portal', 'terminase', 'protease' or 'lysin') are present, the score will be increased
	by 10 for each keyword found.
	2. If the size of the region is greater than 30 Kb, the score will be increased by 10.
	3. If there are at least 40 proteins in the region, the score will be increased by 10.
	4. If all of the phage-related proteins and hypothetical proteins constitute more than 70% of
	the total number of proteins in the region, the score will be increased by 10.
	Compared the total score of method 2 with the total score of method 3, the bigger one is chosen as the total score of the region.
	If the region's total score is less than 70, it is marked as incomplete; if between 70 to 90, it is marked as questionable; if greater than 90, it is marked as intact.
	Phage Species: intact region completeness score>90 have been reported
	graph indication= bar chart y:intact phage sequence score>90 x: type of phage detected
		Intact (score > 90)
		Questionable (score 70-90)
		Incomplete (score < 70)
