# Supplementary material for: Comprehensive pan‐genome analysis of Lactiplantibacillus plantarum complete genomes
Source: J Appl Microbiol. 2021 Jul 24;132(1):592–604. doi: 10.1111/jam.15199 (PMC9290807; doi:10.1111/jam.15199)
Supplement: Supplementary file 4 — Table S4 [file JAM-132-592-s003.xlsx]

## Sheet: Foglio2
Strain	CRISPR array(s)	Nb CRISPRs	Evidence-levels	Cas cluster(s)	Nb Cas	Cas Types/Subtypes
10CH	CP023728_1_1[2763684;2763769] (evidence-level=1),	1	Nb_arrays_evidence-level_1=1,Nb_arrays_evidence-level_2=0,Nb_arrays_evidence-level_3=0,Nb_arrays_evidence-level_4=0		0
12-3	CP035016_1_1[8738;8894] (evidence-level=1),	1	Nb_arrays_evidence-level_1=1,Nb_arrays_evidence-level_2=0,Nb_arrays_evidence-level_3=0,Nb_arrays_evidence-level_4=0		0
123-17	CP046656_1_1[116761;118842] (evidence-level=4),	1	Nb_arrays_evidence-level_1=0,Nb_arrays_evidence-level_2=0,Nb_arrays_evidence-level_3=0,Nb_arrays_evidence-level_4=1	CAS-TypeIIA[110604;116736],	1	CAS-TypeIIA (n=1),
16	CP006033_1_1[2610434;2610519] (evidence-level=1), CP006033_1_2[2643496;2643626] (evidence-level=1),	2	Nb_arrays_evidence-level_1=2,Nb_arrays_evidence-level_2=0,Nb_arrays_evidence-level_3=0,Nb_arrays_evidence-level_4=0		0
202195	CP040858_1_1[3103671;3103756] (evidence-level=1),	1	Nb_arrays_evidence-level_1=1,Nb_arrays_evidence-level_2=0,Nb_arrays_evidence-level_3=0,Nb_arrays_evidence-level_4=0		0
83-18	CP046663_1_1[43979;44086] (evidence-level=1),	1	Nb_arrays_evidence-level_1=1,Nb_arrays_evidence-level_2=0,Nb_arrays_evidence-level_3=0,Nb_arrays_evidence-level_4=0		0
8P-A3	CP046726_1_1[2804888;2804973] (evidence-level=1),	1	Nb_arrays_evidence-level_1=1,Nb_arrays_evidence-level_2=0,Nb_arrays_evidence-level_3=0,Nb_arrays_evidence-level_4=0		0
AMT74419	CP052869_1_1[2718959;2719044] (evidence-level=1),	1	Nb_arrays_evidence-level_1=1,Nb_arrays_evidence-level_2=0,Nb_arrays_evidence-level_3=0,Nb_arrays_evidence-level_4=0		0
ATCC_8014	CP024413_1_1[2664566;2664651] (evidence-level=1),	1	Nb_arrays_evidence-level_1=1,Nb_arrays_evidence-level_2=0,Nb_arrays_evidence-level_3=0,Nb_arrays_evidence-level_4=0		0
ATG-K2	CP032460_1_1[1688403;1688513] (evidence-level=1),	1	Nb_arrays_evidence-level_1=1,Nb_arrays_evidence-level_2=0,Nb_arrays_evidence-level_3=0,Nb_arrays_evidence-level_4=0		0
ATG-K6	CP032464_1_1[1151815;1152116] (evidence-level=1), CP032464_1_2[1664220;1664458] (evidence-level=1), CP032464_1_3[2812636;2813265] (evidence-level=4),	3	Nb_arrays_evidence-level_1=2,Nb_arrays_evidence-level_2=0,Nb_arrays_evidence-level_3=0,Nb_arrays_evidence-level_4=1	CAS-TypeIIA[2813290;2819423],	1	CAS-TypeIIA (n=1),
ATG-K6	CP032465_1_1[8902;9058] (evidence-level=1), CP032465_1_2[41778;41934] (evidence-level=1),	2	Nb_arrays_evidence-level_1=2,Nb_arrays_evidence-level_2=0,Nb_arrays_evidence-level_3=0,Nb_arrays_evidence-level_4=0		0
ATG-K8	CP032466_1_1[526077;526378] (evidence-level=1), CP032466_1_2[1038476;1038714] (evidence-level=1), CP032466_1_3[2186872;2187501] (evidence-level=4),	3	Nb_arrays_evidence-level_1=2,Nb_arrays_evidence-level_2=0,Nb_arrays_evidence-level_3=0,Nb_arrays_evidence-level_4=1	CAS-TypeIIA[2187526;2193659],	1	CAS-TypeIIA (n=1),
B21	CP010528_1_1[1863868;1864169] (evidence-level=1),	1	Nb_arrays_evidence-level_1=1,Nb_arrays_evidence-level_2=0,Nb_arrays_evidence-level_3=0,Nb_arrays_evidence-level_4=0		0
BDGP2	CP023174_1_1[2107890;2107975] (evidence-level=1),	1	Nb_arrays_evidence-level_1=1,Nb_arrays_evidence-level_2=0,Nb_arrays_evidence-level_3=0,Nb_arrays_evidence-level_4=0		0
BK-021	NZ_CP044233_1_1[1854814;1854899] (evidence-level=1),	1	Nb_arrays_evidence-level_1=1,Nb_arrays_evidence-level_2=0,Nb_arrays_evidence-level_3=0,Nb_arrays_evidence-level_4=0		0
BK-021	NZ_CP044234_1_1[1021;1116] (evidence-level=1),	1	Nb_arrays_evidence-level_1=1,Nb_arrays_evidence-level_2=0,Nb_arrays_evidence-level_3=0,Nb_arrays_evidence-level_4=0		0
BNH17	CP040374_1_1[2698767;2698852] (evidence-level=1),	1	Nb_arrays_evidence-level_1=1,Nb_arrays_evidence-level_2=0,Nb_arrays_evidence-level_3=0,Nb_arrays_evidence-level_4=0		0
BNH17		0	Nb_arrays_evidence-level_1=0,Nb_arrays_evidence-level_2=0,Nb_arrays_evidence-level_3=0,Nb_arrays_evidence-level_4=0	CAS[19789;29507],	1	CAS (n=1),
C410L1	CP017960_1_1[6855;6956] (evidence-level=1), CP017960_1_2[20874;20975] (evidence-level=1),	2	Nb_arrays_evidence-level_1=2,Nb_arrays_evidence-level_2=0,Nb_arrays_evidence-level_3=0,Nb_arrays_evidence-level_4=0		0
C410L1	CP017954_1_1[2959108;2959193] (evidence-level=1),	1	Nb_arrays_evidence-level_1=1,Nb_arrays_evidence-level_2=0,Nb_arrays_evidence-level_3=0,Nb_arrays_evidence-level_4=0		0
C410L1		0	Nb_arrays_evidence-level_1=0,Nb_arrays_evidence-level_2=0,Nb_arrays_evidence-level_3=0,Nb_arrays_evidence-level_4=0	CAS-TypeIA[5695;6600],	1	CAS-TypeIA (n=1),
CAUH2	CP015126_1_1[2738260;2738345] (evidence-level=1),	1	Nb_arrays_evidence-level_1=1,Nb_arrays_evidence-level_2=0,Nb_arrays_evidence-level_3=0,Nb_arrays_evidence-level_4=0		0
CGMCC_1.557	CP016270_1_1[2455301;2455865] (evidence-level=4),	1	Nb_arrays_evidence-level_1=0,Nb_arrays_evidence-level_2=0,Nb_arrays_evidence-level_3=0,Nb_arrays_evidence-level_4=1	CAS-TypeIIA[2449143;2455276],	1	CAS-TypeIIA (n=1),
CLP0611	CP019722_1_1[114992;115621] (evidence-level=4), CP019722_1_2[1263919;1264050] (evidence-level=1), CP019722_1_3[1776113;1776414] (evidence-level=1),	3	Nb_arrays_evidence-level_1=2,Nb_arrays_evidence-level_2=0,Nb_arrays_evidence-level_3=0,Nb_arrays_evidence-level_4=1	CAS-TypeIIA[108834;114967],	1	CAS-TypeIIA (n=1),
CLP0611	CP019723_1_1[30168;30324] (evidence-level=1),	1	Nb_arrays_evidence-level_1=1,Nb_arrays_evidence-level_2=0,Nb_arrays_evidence-level_3=0,Nb_arrays_evidence-level_4=0		0
CNEI-KCA4	NZ_CP053571_1_1[2985949;2986034] (evidence-level=1),	1	Nb_arrays_evidence-level_1=1,Nb_arrays_evidence-level_2=0,Nb_arrays_evidence-level_3=0,Nb_arrays_evidence-level_4=0		0
DF	CP013753_1_1[1595771;1595856] (evidence-level=1), CP013753_1_2[1827400;1827597] (evidence-level=1),	2	Nb_arrays_evidence-level_1=2,Nb_arrays_evidence-level_2=0,Nb_arrays_evidence-level_3=0,Nb_arrays_evidence-level_4=0		0
DF	CP013756_1_1[12352;12508] (evidence-level=1), CP013756_1_2[60422;60578] (evidence-level=1),	2	Nb_arrays_evidence-level_1=2,Nb_arrays_evidence-level_2=0,Nb_arrays_evidence-level_3=0,Nb_arrays_evidence-level_4=0		0
dm	CP022373_1_1[2759530;2759615] (evidence-level=1), CP022373_1_2[2991120;2991317] (evidence-level=1),	2	Nb_arrays_evidence-level_1=2,Nb_arrays_evidence-level_2=0,Nb_arrays_evidence-level_3=0,Nb_arrays_evidence-level_4=0		0
DOMLa	CP004406_1_1[2665364;2665449] (evidence-level=1),	1	Nb_arrays_evidence-level_1=1,Nb_arrays_evidence-level_2=0,Nb_arrays_evidence-level_3=0,Nb_arrays_evidence-level_4=0		0
DOMLa	CP004408_1_1[11;83] (evidence-level=1),	1	Nb_arrays_evidence-level_1=1,Nb_arrays_evidence-level_2=0,Nb_arrays_evidence-level_3=0,Nb_arrays_evidence-level_4=0		0
DR7	CP031318_1_1[316979;317217] (evidence-level=1), CP031318_1_2[1465385;1466014] (evidence-level=4), CP031318_1_3[3002327;3002628] (evidence-level=1),	3	Nb_arrays_evidence-level_1=2,Nb_arrays_evidence-level_2=0,Nb_arrays_evidence-level_3=0,Nb_arrays_evidence-level_4=1	CAS-TypeIIA[1466039;1472172],	1	CAS-TypeIIA (n=1),
DSM_16365	CP032751_1_1[1268117;1268449] (evidence-level=4), CP032751_1_2[1270860;1271193] (evidence-level=4), CP032751_1_3[1273467;1273799] (evidence-level=4), CP032751_1_4[1282119;1282573] (evidence-level=4), CP032751_1_5[2522664;2522774] (evidence-level=1),	5	Nb_arrays_evidence-level_1=1,Nb_arrays_evidence-level_2=0,Nb_arrays_evidence-level_3=0,Nb_arrays_evidence-level_4=4	CAS-TypeIE[1271531;1281921],	1	CAS-TypeIE (n=1),
DSR_M2	CP022294_1_1[2731092;2731177] (evidence-level=1),	1	Nb_arrays_evidence-level_1=1,Nb_arrays_evidence-level_2=0,Nb_arrays_evidence-level_3=0,Nb_arrays_evidence-level_4=0		0
EM	CP037432_1_1[20368;20524] (evidence-level=1), CP037432_1_2[32398;32553] (evidence-level=1),	2	Nb_arrays_evidence-level_1=2,Nb_arrays_evidence-level_2=0,Nb_arrays_evidence-level_3=0,Nb_arrays_evidence-level_4=0		0
FBL-3a	CP034694_1_1[63897;64094] (evidence-level=1), CP034694_1_2[2447567;2448328] (evidence-level=4), CP034694_1_3[3060914;3060999] (evidence-level=1),	3	Nb_arrays_evidence-level_1=2,Nb_arrays_evidence-level_2=0,Nb_arrays_evidence-level_3=0,Nb_arrays_evidence-level_4=1	CAS-TypeIIA[2448353;2454485],	1	CAS-TypeIIA (n=1),
G1	NZ_CP053912_1_1[1155727;1156028] (evidence-level=1), NZ_CP053912_1_2[1668132;1668370] (evidence-level=1), NZ_CP053912_1_3[2815424;2816053] (evidence-level=4),	3	Nb_arrays_evidence-level_1=2,Nb_arrays_evidence-level_2=0,Nb_arrays_evidence-level_3=0,Nb_arrays_evidence-level_4=1	CAS-TypeIIA[2816078;2822211],	1	CAS-TypeIIA (n=1),
G1	NZ_CP053913_1_1[4513;4669] (evidence-level=1),	1	Nb_arrays_evidence-level_1=1,Nb_arrays_evidence-level_2=0,Nb_arrays_evidence-level_3=0,Nb_arrays_evidence-level_4=0		0
GB-LP1	CP020564_1_1[485226;485320] (evidence-level=1), CP020564_1_2[2669898;2670028] (evidence-level=1),	2	Nb_arrays_evidence-level_1=2,Nb_arrays_evidence-level_2=0,Nb_arrays_evidence-level_3=0,Nb_arrays_evidence-level_4=0		0
HAC01	CP029349_1_1[24229;24530] (evidence-level=1), CP029349_1_2[536632;536870] (evidence-level=1), CP029349_1_3[1685026;1685655] (evidence-level=4),	3	Nb_arrays_evidence-level_1=2,Nb_arrays_evidence-level_2=0,Nb_arrays_evidence-level_3=0,Nb_arrays_evidence-level_4=1	CAS-TypeIIA[1685680;1691813],	1	CAS-TypeIIA (n=1),
HC-2	NZ_CP046935_1_1[1404900;1404985] (evidence-level=1),	1	Nb_arrays_evidence-level_1=1,Nb_arrays_evidence-level_2=0,Nb_arrays_evidence-level_3=0,Nb_arrays_evidence-level_4=0		0
Heal19	NZ_CP055123_1_1[2431394;2432221] (evidence-level=4), NZ_CP055123_1_2[3087059;3087144] (evidence-level=1),	2	Nb_arrays_evidence-level_1=1,Nb_arrays_evidence-level_2=0,Nb_arrays_evidence-level_3=0,Nb_arrays_evidence-level_4=1	CAS-TypeIIA[2432246;2438379],	1	CAS-TypeIIA (n=1),
HFC8	CP012650_1_1[2991495;2991577] (evidence-level=1),	1	Nb_arrays_evidence-level_1=1,Nb_arrays_evidence-level_2=0,Nb_arrays_evidence-level_3=0,Nb_arrays_evidence-level_4=0		0
IDCC3501	CP031702_1_1[2785672;2785869] (evidence-level=1),	1	Nb_arrays_evidence-level_1=1,Nb_arrays_evidence-level_2=0,Nb_arrays_evidence-level_3=0,Nb_arrays_evidence-level_4=0		0
IRG1	CP025690_1_1[138924;139817] (evidence-level=4),	1	Nb_arrays_evidence-level_1=0,Nb_arrays_evidence-level_2=0,Nb_arrays_evidence-level_3=0,Nb_arrays_evidence-level_4=1	CAS-TypeIIA[132756;138899],	1	CAS-TypeIIA (n=1),
JBE245	CP014780_1_1[2744127;2744212] (evidence-level=1),	1	Nb_arrays_evidence-level_1=1,Nb_arrays_evidence-level_2=0,Nb_arrays_evidence-level_3=0,Nb_arrays_evidence-level_4=0		0
JDM1	CP001617_1_1[2664319;2664404] (evidence-level=1),	1	Nb_arrays_evidence-level_1=1,Nb_arrays_evidence-level_2=0,Nb_arrays_evidence-level_3=0,Nb_arrays_evidence-level_4=0		0
K25	CP020093_1_1[130949;131381] (evidence-level=4), CP020093_1_2[1805023;1805324] (evidence-level=1),	2	Nb_arrays_evidence-level_1=1,Nb_arrays_evidence-level_2=0,Nb_arrays_evidence-level_3=0,Nb_arrays_evidence-level_4=1	CAS-TypeIIA[124791;130843],	1	CAS-TypeIIA (n=1),
K25	CP020094_1_1[11828;12007] (evidence-level=1),	1	Nb_arrays_evidence-level_1=1,Nb_arrays_evidence-level_2=0,Nb_arrays_evidence-level_3=0,Nb_arrays_evidence-level_4=0		0
K25	CP020096_1_1[31838;31994] (evidence-level=1),	1	Nb_arrays_evidence-level_1=1,Nb_arrays_evidence-level_2=0,Nb_arrays_evidence-level_3=0,Nb_arrays_evidence-level_4=0		0
K259	CP025590_1_1[2470536;2470621] (evidence-level=1),	1	Nb_arrays_evidence-level_1=1,Nb_arrays_evidence-level_2=0,Nb_arrays_evidence-level_3=0,Nb_arrays_evidence-level_4=0		0
KACC_92189	CP024058_1_1[1421293;1422186] (evidence-level=4), CP024058_1_2[2310540;2310737] (evidence-level=1),	2	Nb_arrays_evidence-level_1=1,Nb_arrays_evidence-level_2=0,Nb_arrays_evidence-level_3=0,Nb_arrays_evidence-level_4=1	CAS-TypeIIA[1422211;1428354],	1	CAS-TypeIIA (n=1),
KC28	CP026743_1_1[2212338;2212423] (evidence-level=1),	1	Nb_arrays_evidence-level_1=1,Nb_arrays_evidence-level_2=0,Nb_arrays_evidence-level_3=0,Nb_arrays_evidence-level_4=0		0
KP	CP013749_1_1[1220668;1220753] (evidence-level=1), CP013749_1_2[1452261;1452458] (evidence-level=1),	2	Nb_arrays_evidence-level_1=2,Nb_arrays_evidence-level_2=0,Nb_arrays_evidence-level_3=0,Nb_arrays_evidence-level_4=0		0
LB1-2	CP025991_1_1[2815886;2815971] (evidence-level=1),	1	Nb_arrays_evidence-level_1=1,Nb_arrays_evidence-level_2=0,Nb_arrays_evidence-level_3=0,Nb_arrays_evidence-level_4=0		0
LLY-606	CP023306_1_1[2711266;2711351] (evidence-level=1),	1	Nb_arrays_evidence-level_1=1,Nb_arrays_evidence-level_2=0,Nb_arrays_evidence-level_3=0,Nb_arrays_evidence-level_4=0		0
LM1004	CP025988_1_1[1537008;1537093] (evidence-level=1),	1	Nb_arrays_evidence-level_1=1,Nb_arrays_evidence-level_2=0,Nb_arrays_evidence-level_3=0,Nb_arrays_evidence-level_4=0		0
LMT1-48	CP033888_1_1[24300;24448] (evidence-level=1), CP033888_1_2[1715825;1715910] (evidence-level=1),	2	Nb_arrays_evidence-level_1=2,Nb_arrays_evidence-level_2=0,Nb_arrays_evidence-level_3=0,Nb_arrays_evidence-level_4=0		0
LMT1-48	CP033891_1_1[3294;3395] (evidence-level=1),	1	Nb_arrays_evidence-level_1=1,Nb_arrays_evidence-level_2=0,Nb_arrays_evidence-level_3=0,Nb_arrays_evidence-level_4=0		0
LP2	CP020816_1_1[2767715;2767800] (evidence-level=1),	1	Nb_arrays_evidence-level_1=1,Nb_arrays_evidence-level_2=0,Nb_arrays_evidence-level_3=0,Nb_arrays_evidence-level_4=0		0
LP3	CP017066_1_1[2742731;2742816] (evidence-level=1),	1	Nb_arrays_evidence-level_1=1,Nb_arrays_evidence-level_2=0,Nb_arrays_evidence-level_3=0,Nb_arrays_evidence-level_4=0		0
LQ80	CP028977_1_1[122751;123974] (evidence-level=4),	1	Nb_arrays_evidence-level_1=0,Nb_arrays_evidence-level_2=0,Nb_arrays_evidence-level_3=0,Nb_arrays_evidence-level_4=1	CAS-TypeIIA[116594;122726],	1	CAS-TypeIIA (n=1),
LQ80		0	Nb_arrays_evidence-level_1=0,Nb_arrays_evidence-level_2=0,Nb_arrays_evidence-level_3=0,Nb_arrays_evidence-level_4=0	CAS[39639;41792],	1	CAS (n=1),
LY-78	CP015308_1_1[192033;192334] (evidence-level=1), CP015308_1_2[1823802;1824036] (evidence-level=1),	2	Nb_arrays_evidence-level_1=2,Nb_arrays_evidence-level_2=0,Nb_arrays_evidence-level_3=0,Nb_arrays_evidence-level_4=0	CAS-TypeIIA[1824142;1830194],	1	CAS-TypeIIA (n=1),
LZ206	CP015966_1_1[2416821;2417252] (evidence-level=4), CP015966_1_2[3034080;3034220] (evidence-level=1),	2	Nb_arrays_evidence-level_1=1,Nb_arrays_evidence-level_2=0,Nb_arrays_evidence-level_3=0,Nb_arrays_evidence-level_4=1	CAS-TypeIIA[2417277;2423409],	1	CAS-TypeIIA (n=1),
LZ227	CP015857_1_1[2311517;2312014] (evidence-level=4),	1	Nb_arrays_evidence-level_1=0,Nb_arrays_evidence-level_2=0,Nb_arrays_evidence-level_3=0,Nb_arrays_evidence-level_4=1	CAS-TypeIIA[2312039;2318171],	1	CAS-TypeIIA (n=1),
LZ95	CP012122_1_1[665779;665864] (evidence-level=1), CP012122_1_2[898456;898653] (evidence-level=1),	2	Nb_arrays_evidence-level_1=2,Nb_arrays_evidence-level_2=0,Nb_arrays_evidence-level_3=0,Nb_arrays_evidence-level_4=0		0
MF1298	CP013149_1_1[116735;118846] (evidence-level=4),	1	Nb_arrays_evidence-level_1=0,Nb_arrays_evidence-level_2=0,Nb_arrays_evidence-level_3=0,Nb_arrays_evidence-level_4=1	CAS-TypeIIA[110578;116710],	1	CAS-TypeIIA (n=1),
NCIMB_700965	CP023494_1_1[19655;19764] (evidence-level=1),	1	Nb_arrays_evidence-level_1=1,Nb_arrays_evidence-level_2=0,Nb_arrays_evidence-level_3=0,Nb_arrays_evidence-level_4=0		0
NCIMB700965.EF	CP026508_1_1[5567;5676] (evidence-level=1),	1	Nb_arrays_evidence-level_1=1,Nb_arrays_evidence-level_2=0,Nb_arrays_evidence-level_3=0,Nb_arrays_evidence-level_4=0		0
NCU116	CP016071_1_1[2614075;2614376] (evidence-level=1),	1	Nb_arrays_evidence-level_1=1,Nb_arrays_evidence-level_2=0,Nb_arrays_evidence-level_3=0,Nb_arrays_evidence-level_4=0		0
nF1	CP030881_1_1[429146;429343] (evidence-level=1),	1	Nb_arrays_evidence-level_1=1,Nb_arrays_evidence-level_2=0,Nb_arrays_evidence-level_3=0,Nb_arrays_evidence-level_4=0		0
P-8	CP005942_2_1[2625985;2626115] (evidence-level=1),	1	Nb_arrays_evidence-level_1=1,Nb_arrays_evidence-level_2=0,Nb_arrays_evidence-level_3=0,Nb_arrays_evidence-level_4=0		0
PC520	CP023772_1_1[3183798;3183883] (evidence-level=1),	1	Nb_arrays_evidence-level_1=1,Nb_arrays_evidence-level_2=0,Nb_arrays_evidence-level_3=0,Nb_arrays_evidence-level_4=0		0
Plantarum	CP021086_1_1[108992;109189] (evidence-level=1), CP021086_1_2[823273;823574] (evidence-level=1),	2	Nb_arrays_evidence-level_1=2,Nb_arrays_evidence-level_2=0,Nb_arrays_evidence-level_3=0,Nb_arrays_evidence-level_4=0		0
RI-113	CP017406_1_1[275149;275346] (evidence-level=1),	1	Nb_arrays_evidence-level_1=1,Nb_arrays_evidence-level_2=0,Nb_arrays_evidence-level_3=0,Nb_arrays_evidence-level_4=0		0
SK151	CP030105_1_1[2357925;2358010] (evidence-level=1),	1	Nb_arrays_evidence-level_1=1,Nb_arrays_evidence-level_2=0,Nb_arrays_evidence-level_3=0,Nb_arrays_evidence-level_4=0		0
SN35N	AP018405_1_1[1552980;1553478] (evidence-level=4), AP018405_1_2[3037545;3037846] (evidence-level=1),	2	Nb_arrays_evidence-level_1=1,Nb_arrays_evidence-level_2=0,Nb_arrays_evidence-level_3=0,Nb_arrays_evidence-level_4=1	CAS-TypeIIA[1553503;1559636],	1	CAS-TypeIIA (n=1),
SPC-SNU_72-2	CP050805_1_1[1569010;1569095] (evidence-level=1),	1	Nb_arrays_evidence-level_1=1,Nb_arrays_evidence-level_2=0,Nb_arrays_evidence-level_3=0,Nb_arrays_evidence-level_4=0		0
SRCM100434	CP021528_1_1[537295;537434] (evidence-level=1),	1	Nb_arrays_evidence-level_1=1,Nb_arrays_evidence-level_2=0,Nb_arrays_evidence-level_3=0,Nb_arrays_evidence-level_4=0		0
SRCM100440	CP028220_1_1[2433267;2433406] (evidence-level=1),	1	Nb_arrays_evidence-level_1=1,Nb_arrays_evidence-level_2=0,Nb_arrays_evidence-level_3=0,Nb_arrays_evidence-level_4=0		0
SRCM100995	CP028275_1_1[1442249;1444198] (evidence-level=4),	1	Nb_arrays_evidence-level_1=0,Nb_arrays_evidence-level_2=0,Nb_arrays_evidence-level_3=0,Nb_arrays_evidence-level_4=1	CAS-TypeIIA[1436092;1442224],	1	CAS-TypeIIA (n=1),
SRCM100995	CP028280_1_1[15299;15455] (evidence-level=1),	1	Nb_arrays_evidence-level_1=1,Nb_arrays_evidence-level_2=0,Nb_arrays_evidence-level_3=0,Nb_arrays_evidence-level_4=0		0
SRCM101105	CP028222_1_1[2140831;2143044] (evidence-level=4),	1	Nb_arrays_evidence-level_1=0,Nb_arrays_evidence-level_2=0,Nb_arrays_evidence-level_3=0,Nb_arrays_evidence-level_4=1	CAS-TypeIIA[2134674;2140806],	1	CAS-TypeIIA (n=1),
SRCM101167	CP028334_1_1[1119430;1119795] (evidence-level=4),	1	Nb_arrays_evidence-level_1=0,Nb_arrays_evidence-level_2=0,Nb_arrays_evidence-level_3=0,Nb_arrays_evidence-level_4=1	CAS-TypeIIA[1119820;1125952],	1	CAS-TypeIIA (n=1),
SRCM101187	CP028226_1_1[2343368;2344010] (evidence-level=4), CP028226_1_2[2348497;2348829] (evidence-level=4), CP028226_1_3[2357132;2357467] (evidence-level=3),	3	Nb_arrays_evidence-level_1=0,Nb_arrays_evidence-level_2=0,Nb_arrays_evidence-level_3=1,Nb_arrays_evidence-level_4=2	CAS-TypeIE[2346560;2356934],	1	CAS-TypeIE (n=1),
SRCM101222	CP028229_1_1[960430;961191] (evidence-level=4), CP028229_1_2[1608620;1608705] (evidence-level=1),	2	Nb_arrays_evidence-level_1=1,Nb_arrays_evidence-level_2=0,Nb_arrays_evidence-level_3=0,Nb_arrays_evidence-level_4=1	CAS-TypeIIA[961216;967349],	1	CAS-TypeIIA (n=1),
SRCM101511	CP028235_1_1[1761793;1761990] (evidence-level=1),	1	Nb_arrays_evidence-level_1=1,Nb_arrays_evidence-level_2=0,Nb_arrays_evidence-level_3=0,Nb_arrays_evidence-level_4=0		0
SRCM101518	CP028241_1_1[2018107;2019263] (evidence-level=4), CP028241_1_2[2666867;2666952] (evidence-level=1),	2	Nb_arrays_evidence-level_1=1,Nb_arrays_evidence-level_2=0,Nb_arrays_evidence-level_3=0,Nb_arrays_evidence-level_4=1	CAS-TypeIIA[2019288;2025421],	1	CAS-TypeIIA (n=1),
SRCM102022	CP021501_1_1[1822363;1822664] (evidence-level=1),	1	Nb_arrays_evidence-level_1=1,Nb_arrays_evidence-level_2=0,Nb_arrays_evidence-level_3=0,Nb_arrays_evidence-level_4=0		0
SRCM102737	CP028261_1_1[668118;668419] (evidence-level=1), CP028261_1_2[2830435;2831952] (evidence-level=4),	2	Nb_arrays_evidence-level_1=1,Nb_arrays_evidence-level_2=0,Nb_arrays_evidence-level_3=0,Nb_arrays_evidence-level_4=1	CAS-TypeIIA[2824487;2830410],	1	CAS-TypeIIA (n=1),
SRCM103297	CP035556_1_1[456333;456418] (evidence-level=1),	1	Nb_arrays_evidence-level_1=1,Nb_arrays_evidence-level_2=0,Nb_arrays_evidence-level_3=0,Nb_arrays_evidence-level_4=0		0
SRCM103303	CP035575_1_1[27460;27616] (evidence-level=1),	1	Nb_arrays_evidence-level_1=1,Nb_arrays_evidence-level_2=0,Nb_arrays_evidence-level_3=0,Nb_arrays_evidence-level_4=0		0
SRCM103361	CP035150_1_1[3047185;3048012] (evidence-level=4),	1	Nb_arrays_evidence-level_1=0,Nb_arrays_evidence-level_2=0,Nb_arrays_evidence-level_3=0,Nb_arrays_evidence-level_4=1	CAS-TypeIIA[3048037;3054169],	1	CAS-TypeIIA (n=1),
SRCM103362	CP035156_1_1[129037;129864] (evidence-level=4),	1	Nb_arrays_evidence-level_1=0,Nb_arrays_evidence-level_2=0,Nb_arrays_evidence-level_3=0,Nb_arrays_evidence-level_4=1	CAS-TypeIIA[122879;129012],	1	CAS-TypeIIA (n=1),
SRCM103418	CP035168_1_1[528692;528777] (evidence-level=1), CP035168_1_2[746984;747181] (evidence-level=1), CP035168_1_3[1435716;1436017] (evidence-level=1),	3	Nb_arrays_evidence-level_1=3,Nb_arrays_evidence-level_2=0,Nb_arrays_evidence-level_3=0,Nb_arrays_evidence-level_4=0		0
SRCM103418	CP035171_1_1[8103;8204] (evidence-level=1),	1	Nb_arrays_evidence-level_1=1,Nb_arrays_evidence-level_2=0,Nb_arrays_evidence-level_3=0,Nb_arrays_evidence-level_4=0		0
SRCM103472		0	Nb_arrays_evidence-level_1=0,Nb_arrays_evidence-level_2=0,Nb_arrays_evidence-level_3=0,Nb_arrays_evidence-level_4=0	CAS-TypeIIA[3183511;3189644],	1	CAS-TypeIIA (n=1),
SRCM103473	CP035224_1_1[118322;118489] (evidence-level=1),	1	Nb_arrays_evidence-level_1=1,Nb_arrays_evidence-level_2=0,Nb_arrays_evidence-level_3=0,Nb_arrays_evidence-level_4=0	CAS-TypeIIA[112164;118297],	1	CAS-TypeIIA (n=1),
ST-III	CP002222_1_1[2739220;2739305] (evidence-level=1),	1	Nb_arrays_evidence-level_1=1,Nb_arrays_evidence-level_2=0,Nb_arrays_evidence-level_3=0,Nb_arrays_evidence-level_4=0		0
TCI507	NZ_CP054259_1_1[1112628;1112743] (evidence-level=1), NZ_CP054259_1_2[1151044;1151241] (evidence-level=1),	2	Nb_arrays_evidence-level_1=2,Nb_arrays_evidence-level_2=0,Nb_arrays_evidence-level_3=0,Nb_arrays_evidence-level_4=0		0
TMW_1.1478		0	Nb_arrays_evidence-level_1=0,Nb_arrays_evidence-level_2=0,Nb_arrays_evidence-level_3=0,Nb_arrays_evidence-level_4=0	CAS[20040;22193],	1	CAS (n=1),
TMW_1.25	CP017358_1_1[4740;4895] (evidence-level=1),	1	Nb_arrays_evidence-level_1=1,Nb_arrays_evidence-level_2=0,Nb_arrays_evidence-level_3=0,Nb_arrays_evidence-level_4=0		0
TMW_1.277	CP017368_1_1[5734;5835] (evidence-level=1),	1	Nb_arrays_evidence-level_1=1,Nb_arrays_evidence-level_2=0,Nb_arrays_evidence-level_3=0,Nb_arrays_evidence-level_4=0		0
TMW_1.708	CP017374_1_1[1794915;1795216] (evidence-level=1),	1	Nb_arrays_evidence-level_1=1,Nb_arrays_evidence-level_2=0,Nb_arrays_evidence-level_3=0,Nb_arrays_evidence-level_4=0		0
TS12	CP018324_1_1[2154877;2155505] (evidence-level=4),	1	Nb_arrays_evidence-level_1=0,Nb_arrays_evidence-level_2=0,Nb_arrays_evidence-level_3=0,Nb_arrays_evidence-level_4=1	CAS-TypeIIA[2148708;2154852],	1	CAS-TypeIIA (n=1),
TS12	CP018330_1_1[18328;18486] (evidence-level=1),	1	Nb_arrays_evidence-level_1=1,Nb_arrays_evidence-level_2=0,Nb_arrays_evidence-level_3=0,Nb_arrays_evidence-level_4=0		0
UNQLp11	CP031140_1_1[647804;647889] (evidence-level=1), CP031140_1_2[3452213;3452446] (evidence-level=1),	2	Nb_arrays_evidence-level_1=2,Nb_arrays_evidence-level_2=0,Nb_arrays_evidence-level_3=0,Nb_arrays_evidence-level_4=0	CAS-TypeIIA[3452471;3458604],	1	CAS-TypeIIA (n=1),
WCFS1	AL935263_2_1[2763066;2763151] (evidence-level=1),	1	Nb_arrays_evidence-level_1=1,Nb_arrays_evidence-level_2=0,Nb_arrays_evidence-level_3=0,Nb_arrays_evidence-level_4=0		0
X7022	CP048921_1_1[115069;116160] (evidence-level=4),	1	Nb_arrays_evidence-level_1=0,Nb_arrays_evidence-level_2=0,Nb_arrays_evidence-level_3=0,Nb_arrays_evidence-level_4=1	CAS-TypeIIA[108912;115044],	1	CAS-TypeIIA (n=1),
Y44	CP030244_1_1[2738848;2738933] (evidence-level=1),	1	Nb_arrays_evidence-level_1=1,Nb_arrays_evidence-level_2=0,Nb_arrays_evidence-level_3=0,Nb_arrays_evidence-level_4=0		0
ZFM4	CP032648_1_1[1344855;1345286] (evidence-level=4), CP032648_1_2[1962139;1962279] (evidence-level=1),	2	Nb_arrays_evidence-level_1=1,Nb_arrays_evidence-level_2=0,Nb_arrays_evidence-level_3=0,Nb_arrays_evidence-level_4=1	CAS-TypeIIA[1345311;1351443],	1	CAS-TypeIIA (n=1),
ZFM55	CP032359_1_1[665813;665898] (evidence-level=1), CP032359_1_2[898491;898688] (evidence-level=1),	2	Nb_arrays_evidence-level_1=2,Nb_arrays_evidence-level_2=0,Nb_arrays_evidence-level_3=0,Nb_arrays_evidence-level_4=0		0
ZFM9	CP032642_1_1[2808698;2808783] (evidence-level=1),	1	Nb_arrays_evidence-level_1=1,Nb_arrays_evidence-level_2=0,Nb_arrays_evidence-level_3=0,Nb_arrays_evidence-level_4=0		0
ZJ316	CP004082_1_1[359930;360295] (evidence-level=4),	1	Nb_arrays_evidence-level_1=0,Nb_arrays_evidence-level_2=0,Nb_arrays_evidence-level_3=0,Nb_arrays_evidence-level_4=1	CAS-TypeIIA[353773;359905],	1	CAS-TypeIIA (n=1),
ZS2058	CP012343_1_1[1949494;1949579] (evidence-level=1), CP012343_1_2[2563734;2564627] (evidence-level=4),	2	Nb_arrays_evidence-level_1=1,Nb_arrays_evidence-level_2=0,Nb_arrays_evidence-level_3=0,Nb_arrays_evidence-level_4=1	CAS-TypeIIA[2557576;2563709],	1	CAS-TypeIIA (n=1),
