# Supplementary material for: Comprehensive pan‐genome analysis of Lactiplantibacillus plantarum complete genomes
Source: J Appl Microbiol. 2021 Jul 24;132(1):592–604. doi: 10.1111/jam.15199 (PMC9290807; doi:10.1111/jam.15199)
Supplement: Supplementary file 5 — Table S5 [file JAM-132-592-s005.xlsx]

## Sheet: Sheet1
Gene name/Synonyms	ORF Names	Ordered Locus Names	EC	Protein names	Stress response/Probiotic Action	Organism	Reference(s)	Gene Presence (n° of strains)	10CH.gff	123-17.gff	12_3.gff	13_3.gff	16.gff	202195.gff	5-2.gff	83-18.gff	8P-A3.gff	AMT74419.gff	ATCC_8014.gff	ATG-K2.gff	ATG-K6.gff	ATG-K8.gff	B21.gff	BDGP2.gff	BK-021.gff	BLS41.gff	BNH17.gff	C410L1.gff	CACC_558.gff	CAUH2.gff	CGMCC_1_557.gff	CLP0611.gff	CNEI-KCA4.gff	DF.gff	DOMLa.gff	DR7.gff	DSM_16365.gff	DSR_M2.gff	EM.gff	FBL-3a.gff	G1.gff	GB-LP1.gff	HAC01.gff	HC-2.gff	HFC8.gff	Heal19.gff	IDCC3501.gff	IRG1.gff	JBE245.gff
arcB	C7M36_00748		2.1.3.3	Ornithine carbamoyltransferase	Acid stress/ bile resistance	Lactiplantibacillus plantarum (Lactobacillus plantarum)	Lebeer et al., 2008	127	1	1	1	1	1	1	1	1	1	1	1	1	1	1	1	1	1	1	1	1	1	1	1	1	1	1	1	1	1	1	1	1	1	1	1	1	1	1	1	1	1
argS		lp_1391	6.1.1.19	Arginine--tRNA ligase	Bile resistance	Lactobacillus plantarum (strain ATCC BAA-793 / NCIMB 8826 / WCFS1)	Oliveira et al., 2017	127	1	1	1	1	1	1	1	1	1	1	1	1	1	1	1	1	1	1	1	1	1	1	1	1	1	1	1	1	1	1	1	1	1	1	1	1	1	1	1	1	1
atpA		lp_2366	7.1.2.2	ATP synthase subunit alpha	Acid stress	Lactobacillus plantarum (strain ATCC BAA-793 / NCIMB 8826 / WCFS1)	Oliveira et al., 2017	127	1	1	1	1	1	1	1	1	1	1	1	1	1	1	1	1	1	1	1	1	1	1	1	1	1	1	1	1	1	1	1	1	1	1	1	1	1	1	1	1	1
atpB		lp_2370	-	ATP synthase subunit a	Acid stress	Lactobacillus plantarum (strain ATCC BAA-793 / NCIMB 8826 / WCFS1)	Oliveira et al., 2017	127	1	1	1	1	1	1	1	1	1	1	1	1	1	1	1	1	1	1	1	1	1	1	1	1	1	1	1	1	1	1	1	1	1	1	1	1	1	1	1	1	1
atpC		lp_2363	-	ATP synthase epsilon chain	Acid stress	Lactobacillus plantarum (strain ATCC BAA-793 / NCIMB 8826 / WCFS1)	Oliveira et al., 2017	127	1	1	1	1	1	1	1	1	1	1	1	1	1	1	1	1	1	1	1	1	1	1	1	1	1	1	1	1	1	1	1	1	1	1	1	1	1	1	1	1	1
atpD		lp_2364	7.1.2.2	ATP synthase subunit beta	Acid stress	Lactobacillus plantarum (strain ATCC BAA-793 / NCIMB 8826 / WCFS1)	Oliveira et al., 2017	127	1	1	1	1	1	1	1	1	1	1	1	1	1	1	1	1	1	1	1	1	1	1	1	1	1	1	1	1	1	1	1	1	1	1	1	1	1	1	1	1	1
atpE		lp_2369	-	ATP synthase subunit c	Acid stress	Lactobacillus plantarum (strain ATCC BAA-793 / NCIMB 8826 / WCFS1)	Oliveira et al., 2017	127	1	1	1	1	1	1	1	1	1	1	1	1	1	1	1	1	1	1	1	1	1	1	1	1	1	1	1	1	1	1	1	1	1	1	1	1	1	1	1	1	1
atpF		lp_2368	-	ATP synthase subunit b	Acid stress	Lactobacillus plantarum (strain ATCC BAA-793 / NCIMB 8826 / WCFS1)	Oliveira et al., 2017	127	1	1	1	1	1	1	1	1	1	1	1	1	1	1	1	1	1	1	1	1	1	1	1	1	1	1	1	1	1	1	1	1	1	1	1	1	1	1	1	1	1
atpG		lp_2365	-	ATP synthase gamma chain	Acid stress	Lactobacillus plantarum (strain ATCC BAA-793 / NCIMB 8826 / WCFS1)	Oliveira et al., 2017	127	1	1	1	1	1	1	1	1	1	1	1	1	1	1	1	1	1	1	1	1	1	1	1	1	1	1	1	1	1	1	1	1	1	1	1	1	1	1	1	1	1
atpH		lp_2367	-	ATP synthase subunit delta	Acid stress	Lactobacillus plantarum (strain ATCC BAA-793 / NCIMB 8826 / WCFS1)	Oliveira et al., 2017	127	1	1	1	1	1	1	1	1	1	1	1	1	1	1	1	1	1	1	1	1	1	1	1	1	1	1	1	1	1	1	1	1	1	1	1	1	1	1	1	1	1
bshA	LBA0892			Bile salt hydrolase	Bile resistance	Lactobacillus acidophilus (strain ATCC 700396 / NCK56 / N2 / NCFM)	Lebeer et al., 2008	1	0	0	0	0	1	0	0	0	0	0	0	0	0	0	0	0	0	0	0	0	0	0	0	0	0	0	0	0	0	0	0	0	0	0	0	0	0	0	0	0	0
cbh/bsh		lp_3536	3.5.1.24	Bile salt hydrolase / Choloylglycine hydrolase	Bile resistance	Lactobacillus plantarum (strain ATCC BAA-793 / NCIMB 8826 / WCFS1)	Lebeer et al., 2008	119	1	1	0	1	1	1	1	1	1	1	1	1	1	1	1	1	1	1	1	1	1	1	1	1	1	1	1	1	1	1	1	1	1	0	1	1	0	1	1	1	1
celB				PTS system, cellobiose-specific EIIC component	Gut persistance	Lactobacillus plantarum strains considered in this work	Present work; Lebeer et al., 2008	126	1	1	1	1	1	1	1	1	1	1	1	0	1	1	1	1	1	1	1	1	1	1	1	1	1	1	1	1	1	1	1	1	1	1	1	1	1	1	1	1	1
clpB		lp_1903		Chaperone protein ClpB	Acid stress	Lactobacillus plantarum (strain ATCC BAA-793 / NCIMB 8826 / WCFS1)	Oliveira et al., 2017	127	1	1	1	1	1	1	1	1	1	1	1	1	1	1	1	1	1	1	1	1	1	1	1	1	1	1	1	1	1	1	1	1	1	1	1	1	1	1	1	1	1
clpE		lp_1269		ATP-dependent Clp protease, ATP-binding subunit ClpE	Acid stress	Lactobacillus plantarum (strain ATCC BAA-793 / NCIMB 8826 / WCFS1)	Lebeer et al., 2008; Oliveira et al., 2017	127	1	1	1	1	1	1	1	1	1	1	1	1	1	1	1	1	1	1	1	1	1	1	1	1	1	1	1	1	1	1	1	1	1	1	1	1	1	1	1	1	1
clpP_1	CYU10_000552		3.4.21.92	ATP-dependent Clp protease proteolytic subunit	Acid stress	Lactococcus lactis subsp. lactis (Streptococcus lactis)	Nguyen et al., 2018	33	0	0	1	0	0	0	0	0	0	0	1	0	0	0	1	0	1	1	0	0	0	0	1	0	0	0	1	0	0	0	0	0	0	0	0	1	0	1	0	0	0
clpP_2/clpP	CYU10_001617		3.4.21.92	ATP-dependent Clp protease proteolytic subunit	Acid stress	Lactococcus lactis subsp. lactis (Streptococcus lactis)	Nguyen et al., 2018	127	1	1	1	1	1	1	1	1	1	1	1	1	1	1	1	1	1	1	1	1	1	1	1	1	1	1	1	1	1	1	1	1	1	1	1	1	1	1	1	1	1
copA		lp_3055	3.6.3.4	Copper transporting ATPase	Acid stress/ bile resistance	Lactobacillus plantarum (strain ATCC BAA-793 / NCIMB 8826 / WCFS1)	Lebeer et al., 2008	127	1	1	1	1	1	1	1	1	1	1	1	1	1	1	1	1	1	1	1	1	1	1	1	1	1	1	1	1	1	1	1	1	1	1	1	1	1	1	1	1	1
dltA		lp_2019	6.2.1.54	D-alanine--D-alanyl carrier protein ligase	Acid stress	Lactobacillus plantarum (strain ATCC BAA-793 / NCIMB 8826 / WCFS1)	Lebeer et al., 2008	122	1	1	1	1	1	1	1	1	1	1	1	1	1	1	1	1	1	1	1	1	1	1	1	1	1	1	1	1	1	1	1	1	1	1	1	1	1	0	1	1	1
dltD		lp_2016		Protein DltD	Acid stress	Lactobacillus plantarum (strain ATCC BAA-793 / NCIMB 8826 / WCFS1)	Lebeer et al., 2008	127	1	1	1	1	1	1	1	1	1	1	1	1	1	1	1	1	1	1	1	1	1	1	1	1	1	1	1	1	1	1	1	1	1	1	1	1	1	1	1	1	1
dnaJ		lp_2026		Chaperone protein DnaJ	Acid stress/ bile resistance/temperature	Lactobacillus plantarum (strain ATCC BAA-793 / NCIMB 8826 / WCFS1)	Lebeer et al., 2008	127	1	1	1	1	1	1	1	1	1	1	1	1	1	1	1	1	1	1	1	1	1	1	1	1	1	1	1	1	1	1	1	1	1	1	1	1	1	1	1	1	1
dnaK		lp_2027		Chaperone protein DnaK / HSP70	Acid stress/ bile resistance	Lactobacillus plantarum (strain ATCC BAA-793 / NCIMB 8826 / WCFS1)	Oliveira et al., 2017 - Lebeer et al., 2008	127	1	1	1	1	1	1	1	1	1	1	1	1	1	1	1	1	1	1	1	1	1	1	1	1	1	1	1	1	1	1	1	1	1	1	1	1	1	1	1	1	1
dps	Lp19_0125		1.16.-.-	DNA protection during starvation protein	Bile resistance	Lactiplantibacillus plantarum (Lactobacillus plantarum)	Lebeer et al., 2008	114	1	1	1	1	1	1	1	0	1	1	1	1	1	1	1	1	1	0	1	1	1	1	0	1	1	1	1	1	1	1	1	1	1	1	1	1	0	1	1	1	1
eno			4.2.1.11	Enolase	Acid stress/ bile resistance	Lactiplantibacillus plantarum (Lactobacillus plantarum)	Oliveira et al., 2017	124	1	1	1	1	1	1	1	1	1	1	1	1	1	1	1	1	1	1	1	1	1	1	1	1	1	1	1	1	0	1	1	1	1	1	1	1	1	1	1	1	1
eno2		lp_1920	4.2.1.11	Enolase 2	Acid stress/ bile resistance	Lactobacillus plantarum (strain ATCC BAA-793 / NCIMB 8826 / WCFS1)	Nguyen et al., 2018	127	1	1	1	1	1	1	1	1	1	1	1	1	1	1	1	1	1	1	1	1	1	1	1	1	1	1	1	1	1	1	1	1	1	1	1	1	1	1	1	1	1
exoA		lp_0812	3.1.11.2	Exodeoxyribonuclease III	Adhesion	Lactobacillus plantarum (strain ATCC BAA-793 / NCIMB 8826 / WCFS1)	Oliveira et al., 2017	127	1	1	1	1	1	1	1	1	1	1	1	1	1	1	1	1	1	1	1	1	1	1	1	1	1	1	1	1	1	1	1	1	1	1	1	1	1	1	1	1	1
gadB		lp_3420	4.1.1.15	Glutamate decarboxylase	Acid stress	Lactobacillus plantarum (strain ATCC BAA-793 / NCIMB 8826 / WCFS1)	Yunes et al., 2016	126	1	1	1	1	1	1	1	1	1	1	1	1	1	1	1	1	1	1	1	1	1	1	1	1	1	1	1	1	1	1	1	1	1	1	1	1	1	1	1	1	1
gap			1.2.1.12	Glyceraldehyde-3-phosphate dehydrogenase	Acid stress	Lactobacillus plantarum subsp. plantarum ATCC 14917 = JCM 1149 = CGMCC 1.2437	Oliveira et al., 2017	127	1	1	1	1	1	1	1	1	1	1	1	1	1	1	1	1	1	1	1	1	1	1	1	1	1	1	1	1	1	1	1	1	1	1	1	1	1	1	1	1	1
gbuB				Glycine betaine/carnitine transport permease protein GbuB	Osmotic stress	Lactiplantibacillus plantarum (Lactobacillus plantarum)	Nguyen et al., 2018	33	0	0	0	0	1	0	0	0	0	0	0	0	0	0	0	0	0	1	0	0	1	0	1	0	0	0	0	0	0	1	0	0	0	0	0	0	0	0	0	0	0
gla_2				Glycerol facilitator–aquaporin gla	Osmotic stress	Lactococcus lactis	Nguyen et al., 2018	4	0	0	0	0	0	0	0	0	0	0	0	1	0	0	0	0	0	0	0	0	0	0	0	0	0	0	0	0	0	0	0	0	0	0	0	0	0	1	0	0	0
glf			5.4.99.9	UDP-galactopyranose mutase	Bile resistance	Lactococcus lactis subsp. lactis NCDO 2118	Oliveira et al., 2017	90	1	1	0	0	0	1	0	0	1	1	0	1	1	1	1	1	1	1	1	1	1	1	1	1	0	1	0	1	1	1	1	1	1	0	1	1	0	1	1	1	1
glnA		lp_1581	6.3.1.2	Glutamine synthetase	Bile resistance	Lactobacillus plantarum (strain ATCC BAA-793 / NCIMB 8826 / WCFS1)	Nguyen et al., 2018	127	1	1	1	1	1	1	1	1	1	1	1	1	1	1	1	1	1	1	1	1	1	1	1	1	1	1	1	1	1	1	1	1	1	1	1	1	1	1	1	1	1
glpF_1				Glycerol uptake facilitator	Osmotic stress	Lactococcus lactis WFLU12	Nguyen et al., 2018	118	1	1	0	1	1	1	1	1	1	1	1	0	1	1	1	1	1	1	1	1	1	1	1	1	1	1	1	1	1	1	1	1	1	1	1	1	1	1	1	1	1
glpF_2				Glycerol uptake facilitator	Osmotic stress	Lactococcus lactis WFLU12	Nguyen et al., 2018	126	1	1	1	1	1	1	1	1	1	1	1	1	1	1	1	1	1	1	1	1	1	1	1	1	1	1	1	1	1	1	1	1	1	1	1	1	1	1	1	1	1
gpmB/pspA_1			5.4.2.12	Histidine phosphatase family protein	Acid stress	Lactiplantibacillus plantarum (Lactobacillus plantarum)	Nguyen et al., 2018	127	1	1	1	1	1	1	1	1	1	1	1	1	1	1	1	1	1	1	1	1	1	1	1	1	1	1	1	1	1	1	1	1	1	1	1	1	1	1	1	1	1
groL/groEL		lp_0728		60 kDa chaperonin	Acid stress	Lactobacillus plantarum (strain ATCC BAA-793 / NCIMB 8826 / WCFS1)	Oliveira et al., 2017	127	1	1	1	1	1	1	1	1	1	1	1	1	1	1	1	1	1	1	1	1	1	1	1	1	1	1	1	1	1	1	1	1	1	1	1	1	1	1	1	1	1
groS/groES				10 kDa chaperonin	Acid stress/ bile resistance/temperature	Lactobacillus plantarum (strain ATCC BAA-793 / NCIMB 8826 / WCFS1)	Lebeer et al., 2008	127	1	1	1	1	1	1	1	1	1	1	1	1	1	1	1	1	1	1	1	1	1	1	1	1	1	1	1	1	1	1	1	1	1	1	1	1	1	1	1	1	1
grpE		lp_2028		Protein GrpE / HSP-70 cofactor	Acid stress/ bile resistance/temperature	Lactobacillus plantarum (strain ATCC BAA-793 / NCIMB 8826 / WCFS1)	Lebeer et al., 2008	127	1	1	1	1	1	1	1	1	1	1	1	1	1	1	1	1	1	1	1	1	1	1	1	1	1	1	1	1	1	1	1	1	1	1	1	1	1	1	1	1	1
guaA			6.3.5.2	GMP synthase [glutamine-hydrolyzing]	Acid stress	Lactiplantibacillus plantarum (Lactobacillus plantarum)	Lebeer et al., 2008; Nguyen et al., 2018	127	1	1	1	1	1	1	1	1	1	1	1	1	1	1	1	1	1	1	1	1	1	1	1	1	1	1	1	1	1	1	1	1	1	1	1	1	1	1	1	1	1
htrA		lp_0043	3.4.21.-	Serine protease HtrA	Acid stress/ bile resistance/temperature	Lactobacillus plantarum (strain ATCC BAA-793 / NCIMB 8826 / WCFS1)	Lebeer et al., 2008	127	1	1	1	1	1	1	1	1	1	1	1	1	1	1	1	1	1	1	1	1	1	1	1	1	1	1	1	1	1	1	1	1	1	1	1	1	1	1	1	1	1
ldh_1/ldh		lp_0537	1.1.1.27	L-lactate dehydrogenase 1	Acid stress	Lactobacillus plantarum (strain ATCC BAA-793 / NCIMB 8826 / WCFS1)	Oliveira et al., 2017	127	1	1	1	1	1	1	1	1	1	1	1	1	1	1	1	1	1	1	1	1	1	1	1	1	1	1	1	1	1	1	1	1	1	1	1	1	1	1	1	1	1
lspA		lp_1780	3.4.23.36	Lipoprotein signal peptidase	Adhesion	Lactobacillus plantarum (strain ATCC BAA-793 / NCIMB 8826 / WCFS1)	Lebeer et al., 2008	127	1	1	1	1	1	1	1	1	1	1	1	1	1	1	1	1	1	1	1	1	1	1	1	1	1	1	1	1	1	1	1	1	1	1	1	1	1	1	1	1	1
luxS		lp_0774	4.4.1.21	S-ribosylhomocysteine lyase	Bile resistance/Acid stress/ temperature/Production of antimicrobial compounds	Lactobacillus plantarum (strain ATCC BAA-793 / NCIMB 8826 / WCFS1)	Lebeer et al., 2008	127	1	1	1	1	1	1	1	1	1	1	1	1	1	1	1	1	1	1	1	1	1	1	1	1	1	1	1	1	1	1	1	1	1	1	1	1	1	1	1	1	1
msrB		lp_1836	1.8.4.12	Peptide methionine sulfoxide reductase MsrB	Oxidative stress	Lactobacillus plantarum (strain ATCC BAA-793 / NCIMB 8826 / WCFS1)	Lebeer et al., 2008	127	1	1	1	1	1	1	1	1	1	1	1	1	1	1	1	1	1	1	1	1	1	1	1	1	1	1	1	1	1	1	1	1	1	1	1	1	1	1	1	1	1
nagB/gnp		lp_0226	3.5.99.6	Glucosamine-6-phosphate deaminase	Bile resistance	Lactobacillus plantarum (strain ATCC BAA-793 / NCIMB 8826 / WCFS1)	Oliveira et al., 2017	127	1	1	1	1	1	1	1	1	1	1	1	1	1	1	1	1	1	1	1	1	1	1	1	1	1	1	1	1	1	1	1	1	1	1	1	1	1	1	1	1	1
oppA_1				Oligopeptide–binding protein OppA	Bile resistance	Lactococcus lactis subsp. lactis (Streptococcus lactis)	Nguyen et al., 2018	127	1	1	1	1	1	1	1	1	1	1	1	1	1	1	1	1	1	1	1	1	1	1	1	1	1	1	1	1	1	1	1	1	1	1	1	1	1	1	1	1	1
oppA_2				Oligopeptide–binding protein OppA	Bile resistance	Lactococcus lactis subsp. lactis (Streptococcus lactis)	Nguyen et al., 2018	127	1	1	1	1	1	1	1	1	1	1	1	1	1	1	1	1	1	1	1	1	1	1	1	1	1	1	1	1	1	1	1	1	1	1	1	1	1	1	1	1	1
oppA_3				Oligopeptide–binding protein OppA	Bile resistance	Lactococcus lactis subsp. lactis (Streptococcus lactis)	Nguyen et al., 2018	96	1	1	1	1	1	1	1	0	1	1	1	1	0	0	1	1	1	1	1	1	1	1	0	0	1	1	1	0	1	1	1	1	0	1	0	1	0	1	1	1	1
oppA_4				Oligopeptide–binding protein OppA	Bile resistance	Lactococcus lactis subsp. lactis (Streptococcus lactis)	Nguyen et al., 2018	1	0	0	0	0	0	0	0	0	0	0	0	0	0	0	0	0	0	0	0	0	0	0	0	0	0	0	0	0	0	0	0	0	0	0	0	0	0	0	0	0	0
opuCB				Glycine betaine/carnitine/choline transport system permease protein OpuCB	Osmotic stress	Lactococcus lactis subsp. lactis (Streptococcus lactis)	Nguyen et al., 2018	127	1	1	1	1	1	1	1	1	1	1	1	1	1	1	1	1	1	1	1	1	1	1	1	1	1	1	1	1	1	1	1	1	1	1	1	1	1	1	1	1	1
osmV	C7M34_02683		3.6.3.-	Osmoprotectant import ATP-binding protein OsmV	Osmotic stress	Lactiplantibacillus plantarum (Lactobacillus plantarum)	Nguyen et al., 2018	127	1	1	1	1	1	1	1	1	1	1	1	1	1	1	1	1	1	1	1	1	1	1	1	1	1	1	1	1	1	1	1	1	1	1	1	1	1	1	1	1	1
pdhD_2/lpdA		lp_2151	1.8.1.4	Dihydrolipoyl dehydrogenase	Bile resistance	Lactiplantibacillus plantarum (Lactobacillus plantarum)	Oliveira et al., 2017	127	1	1	1	1	1	1	1	1	1	1	1	1	1	1	1	1	1	1	1	1	1	1	1	1	1	1	1	1	1	1	1	1	1	1	1	1	1	1	1	1	1
pepO		lp_3445	3.4.24.-	Endopeptidase PepO	Bile resistance	Lactobacillus plantarum (strain ATCC BAA-793 / NCIMB 8826 / WCFS1)	Oliveira et al., 2017	127	1	1	1	1	1	1	1	1	1	1	1	1	1	1	1	1	1	1	1	1	1	1	1	1	1	1	1	1	1	1	1	1	1	1	1	1	1	1	1	1	1
pgi		lp_2502	5.3.1.9	Glucose-6-phosphate isomerase	Acid stress	Lactobacillus plantarum (strain ATCC BAA-793 / NCIMB 8826 / WCFS1)	Oliveira et al., 2017	127	1	1	1	1	1	1	1	1	1	1	1	1	1	1	1	1	1	1	1	1	1	1	1	1	1	1	1	1	1	1	1	1	1	1	1	1	1	1	1	1	1
pgk		lp_0790	2.7.2.3	Phosphoglycerate kinase	Acid stress/ bile resistance	Lactobacillus plantarum (strain ATCC BAA-793 / NCIMB 8826 / WCFS1)	Oliveira et al., 2017	127	1	1	1	1	1	1	1	1	1	1	1	1	1	1	1	1	1	1	1	1	1	1	1	1	1	1	1	1	1	1	1	1	1	1	1	1	1	1	1	1	1
plsC			2.3.1.51	1-acylglycerol-3-phosphate O-acyltransferase	Acid stress	Lactobacillus plantarum (strain ATCC BAA-793 / NCIMB 8826 / WCFS1)	Lebeer et al., 2008	127	1	1	1	1	1	1	1	1	1	1	1	1	1	1	1	1	1	1	1	1	1	1	1	1	1	1	1	1	1	1	1	1	1	1	1	1	1	1	1	1	1
ponA/pbp1A		lp_1751	2.4.1.129 / 3.4.16.4	DD-transpeptidase / Penicillin-sensitive transpeptidase / Penicillin-binding protein 1A	Bile resistance	Lactobacillus plantarum (strain ATCC BAA-793 / NCIMB 8826 / WCFS1)	Nguyen et al., 2018	127	1	1	1	1	1	1	1	1	1	1	1	1	1	1	1	1	1	1	1	1	1	1	1	1	1	1	1	1	1	1	1	1	1	1	1	1	1	1	1	1	1
pycA		lp_2136	6.4.1.1	Pyruvate carboxylase	Adhesion	Lactobacillus plantarum (strain ATCC BAA-793 / NCIMB 8826 / WCFS1)	Oliveira et al., 2017	127	1	1	1	1	1	1	1	1	1	1	1	1	1	1	1	1	1	1	1	1	1	1	1	1	1	1	1	1	1	1	1	1	1	1	1	1	1	1	1	1	1
pyk		lp_1897	2.7.1.40	Pyruvate kinase	Acid stress	Lactobacillus plantarum (strain ATCC BAA-793 / NCIMB 8826 / WCFS1)	Oliveira et al., 2017	127	1	1	1	1	1	1	1	1	1	1	1	1	1	1	1	1	1	1	1	1	1	1	1	1	1	1	1	1	1	1	1	1	1	1	1	1	1	1	1	1	1
pyrG		lp_0481	6.3.4.2	CTP synthase	Bile resistance	Lactobacillus plantarum (strain ATCC BAA-793 / NCIMB 8826 / WCFS1)	Oliveira et al., 2017	127	1	1	1	1	1	1	1	1	1	1	1	1	1	1	1	1	1	1	1	1	1	1	1	1	1	1	1	1	1	1	1	1	1	1	1	1	1	1	1	1	1
recA		lp_2301		Protein RecA	Acid stress	Lactobacillus plantarum (strain ATCC BAA-793 / NCIMB 8826 / WCFS1)	Nguyen et al., 2018	127	1	1	1	1	1	1	1	1	1	1	1	1	1	1	1	1	1	1	1	1	1	1	1	1	1	1	1	1	1	1	1	1	1	1	1	1	1	1	1	1	1
relA		lp_1987	2.7.6.5	GTP pyrophosphokinase	Acid stress	Lactobacillus plantarum (strain ATCC BAA-793 / NCIMB 8826 / WCFS1)	Lebeer et al., 2008; Oliveira et al., 2017	127	1	1	1	1	1	1	1	1	1	1	1	1	1	1	1	1	1	1	1	1	1	1	1	1	1	1	1	1	1	1	1	1	1	1	1	1	1	1	1	1	1
rplD		lp_1034		50S ribosomal protein L4	Bile resistance	Lactobacillus plantarum (strain ATCC BAA-793 / NCIMB 8826 / WCFS1)	Nguyen et al., 2018	127	1	1	1	1	1	1	1	1	1	1	1	1	1	1	1	1	1	1	1	1	1	1	1	1	1	1	1	1	1	1	1	1	1	1	1	1	1	1	1	1	1
rplE		lp_1047		50S ribosomal protein L5	Bile resistance	Lactobacillus plantarum (strain ATCC BAA-793 / NCIMB 8826 / WCFS1)	Nguyen et al., 2018	127	1	1	1	1	1	1	1	1	1	1	1	1	1	1	1	1	1	1	1	1	1	1	1	1	1	1	1	1	1	1	1	1	1	1	1	1	1	1	1	1	1
rplF		lp_1051		50S ribosomal protein L6	Bile resistance	Lactobacillus plantarum (strain ATCC BAA-793 / NCIMB 8826 / WCFS1)	Nguyen et al., 2018	127	1	1	1	1	1	1	1	1	1	1	1	1	1	1	1	1	1	1	1	1	1	1	1	1	1	1	1	1	1	1	1	1	1	1	1	1	1	1	1	1	1
rpsC		lp_1040		30S ribosomal protein S3	Bile resistance	Lactobacillus plantarum (strain ATCC BAA-793 / NCIMB 8826 / WCFS1)	Nguyen et al., 2018	127	1	1	1	1	1	1	1	1	1	1	1	1	1	1	1	1	1	1	1	1	1	1	1	1	1	1	1	1	1	1	1	1	1	1	1	1	1	1	1	1	1
rpsE		lp_1053		30S ribosomal protein S5	Bile resistance	Lactobacillus plantarum (strain ATCC BAA-793 / NCIMB 8826 / WCFS1)	Nguyen et al., 2018	127	1	1	1	1	1	1	1	1	1	1	1	1	1	1	1	1	1	1	1	1	1	1	1	1	1	1	1	1	1	1	1	1	1	1	1	1	1	1	1	1	1
srtA		lp_0514		Sortase A	Bile resistance/Adhesion	Lactobacillus plantarum (strain ATCC BAA-793 / NCIMB 8826 / WCFS1)	Lebeer et al., 2008	2	0	0	0	0	0	0	0	0	0	0	0	0	0	0	0	0	0	0	0	0	0	0	0	0	0	1	0	0	0	0	0	0	0	0	0	0	0	0	0	0	0
strA				Sortase A	Bile resistance/Adhesion	Lactobacillus plantarum strains considered in this work	Present work	127	1	1	1	1	1	1	1	1	1	1	1	1	1	1	1	1	1	1	1	1	1	1	1	1	1	1	1	1	1	1	1	1	1	1	1	1	1	1	1	1	1
tpiA		lp_0791	5.3.1.1	Triosephosphate isomerase	Acid stress	Lactobacillus plantarum (strain ATCC BAA-793 / NCIMB 8826 / WCFS1)	Nguyen et al., 2018	127	1	1	1	1	1	1	1	1	1	1	1	1	1	1	1	1	1	1	1	1	1	1	1	1	1	1	1	1	1	1	1	1	1	1	1	1	1	1	1	1	1
treA		lp_0263	3.2.1.93	Trehalose-6-phosphate hydrolase	Gut persistance	Lactobacillus plantarum (strain ATCC BAA-793 / NCIMB 8826 / WCFS1)	Lebeer et al., 2008	127	1	1	1	1	1	1	1	1	1	1	1	1	1	1	1	1	1	1	1	1	1	1	1	1	1	1	1	1	1	1	1	1	1	1	1	1	1	1	1	1	1
uvrA/uvrA_1		lp_0773		UvrABC system protein A	Acid stress	Lactobacillus plantarum (strain ATCC BAA-793 / NCIMB 8826 / WCFS1)	Lebeer et al., 2008	127	1	1	1	1	1	1	1	1	1	1	1	1	1	1	1	1	1	1	1	1	1	1	1	1	1	1	1	1	1	1	1	1	1	1	1	1	1	1	1	1	1
xylA			5.3.1.5	Xylose isomerase	Gut persistance	Lactiplantibacillus plantarum (Lactobacillus plantarum)	Lebeer et al., 2008	3	0	0	0	0	0	0	0	0	0	0	0	0	0	0	0	0	0	0	0	0	0	0	0	0	0	0	0	0	0	0	0	0	0	0	0	0	0	0	0	0	0
yjbM			2.7.6.5	GTP diphosphokinase	Acid stress	Lactiplantibacillus plantarum (Lactobacillus plantarum)	Nguyen et al., 2018	127	1	1	1	1	1	1	1	1	1	1	1	1	1	1	1	1	1	1	1	1	1	1	1	1	1	1	1	1	1	1	1	1	1	1	1	1	1	1	1	1	1
ywaC			2.7.6.5	GTP diphosphokinase	Acid stress	Lactiplantibacillus plantarum (Lactobacillus plantarum)	Nguyen et al., 2018	127	1	1	1	1	1	1	1	1	1	1	1	1	1	1	1	1	1	1	1	1	1	1	1	1	1	1	1	1	1	1	1	1	1	1	1	1	1	1	1	1	1
[truncated: 86 more columns]
